# Supplementary material for: Fine scale sampling reveals early differentiation of rhizosphere microbiome from bulk soil in young Brachypodium plant roots
Source: ISME Commun. 2023 Jun 6;3:54. doi: 10.1038/s43705-023-00265-1 (PMC10244434; doi:10.1038/s43705-023-00265-1)
Supplement: Supplementary file 2 — Supplemental Table S1 [file 43705_2023_265_MOESM2_ESM.xlsx]

## Sheet: LFC_OTUS_base_vs_bulk
Table S1. Base vs Bulk comparison in various containers for 150 differentially abundant OTUs
OTU_ID	LFC_EcoFAB	padj_EcoFAB	LFC_Pot	padj_Pot	LFC_Tube	padj_Tube	Kingdom	Phylum	Class	Order	Family	Genus
otu1	2.537	0.0359545	0.229627	0.897461	2.59954	0.0159299	Bacteria	Proteobacteria	Gammaproteobacteria	Burkholderiales	Burkholderiaceae	Burkholderia-Caballeronia-Paraburkholderia
otu1044	-1.81041	0.143581	-1.39451	0.334639	-2.19616	0.0489072	Bacteria	Acidobacteriota	Blastocatellia	Pyrinomonadales	Pyrinomonadaceae	RB41
otu1080	-0.680152	0.645497	-2.16522	0.0434591	-2.63174	0.00925739	Bacteria	Acidobacteriota	Acidobacteriae	Subgroup 2	NA	NA
otu1098	-0.412794	0.605711	0.709258	0.345283	1.25581	0.0159832	Bacteria	Proteobacteria	Alphaproteobacteria	Caulobacterales	Caulobacteraceae	Phenylobacterium
otu11	4.75924	2.87e-05	2.89693	0.0342506	3.59357	0.00343431	Bacteria	Bacteroidota	Bacteroidia	Sphingobacteriales	Sphingobacteriaceae	Mucilaginibacter
otu110	-1.36403	0.0330539	-0.739135	0.316067	-1.78937	0.000399552	Bacteria	Acidobacteriota	Holophagae	Subgroup 7	NA	NA
otu11549	-0.372497	0.785417	-0.867251	0.411595	-1.27834	0.0746563	Bacteria	Verrucomicrobiota	Verrucomicrobiae	Chthoniobacterales	Chthoniobacteraceae	Candidatus Udaeobacter
otu118	0.075152	0.973719	-0.421091	0.714301	-1.28273	0.0762901	Bacteria	Verrucomicrobiota	Verrucomicrobiae	Chthoniobacterales	Chthoniobacteraceae	Candidatus Udaeobacter
otu1187	-1.51283	0.0409542	-0.424538	0.678187	-0.987137	0.178001	Bacteria	Acidobacteriota	Acidobacteriae	Solibacterales	Solibacteraceae	Candidatus Solibacter
otu1195	-1.54985	0.0517358	-1.08499	0.238958	-0.996866	0.202397	Bacteria	Planctomycetota	Phycisphaerae	Tepidisphaerales	WD2101 soil group	NA
otu1199	-0.753382	0.514252	-1.67231	0.0434591	-0.707296	0.364086	Bacteria	Gemmatimonadota	Gemmatimonadetes	Gemmatimonadales	Gemmatimonadaceae	Gemmatimonas
otu1203	-0.338547	0.800753	-0.525762	0.609897	-1.13893	0.0722729	Bacteria	Verrucomicrobiota	Verrucomicrobiae	Chthoniobacterales	Chthoniobacteraceae	Candidatus Udaeobacter
otu1249	2.69871	0.226602	3.7926	0.0764253	1.61831	0.342891	Bacteria	Actinobacteriota	Actinobacteria	Micrococcales	Microbacteriaceae	Leifsonia
otu127	5.69789	0.0330539	5.59695	0.0333042	6.51931	0.00413946	NA	NA	NA	NA	NA	NA
otu128	-0.148643	0.979004	0.816499	0.754194	-0.572903	0.791284	Bacteria	Acidobacteriota	Acidobacteriae	Acidobacteriales	Acidobacteriaceae (Subgroup 1)	Edaphobacter
otu1296	-0.707166	0.496459	-0.382437	0.714301	-1.70875	0.00749004	Bacteria	Acidobacteriota	Blastocatellia	Pyrinomonadales	Pyrinomonadaceae	RB41
otu133	-1.01371	0.0415116	-0.333589	0.618806	-1.46813	0.000419802	Bacteria	Proteobacteria	Gammaproteobacteria	Burkholderiales	Nitrosomonadaceae	MND1
otu13369	-0.718973	0.649613	0.540112	0.677719	-2.39517	0.00208615	Bacteria	Gemmatimonadota	Gemmatimonadetes	Gemmatimonadales	Gemmatimonadaceae	Gemmatimonas
otu134	4.85847	0.0334112	4.62257	0.0434591	6.51674	0.000619539	Bacteria	Bacteroidota	Bacteroidia	Sphingobacteriales	Sphingobacteriaceae	Mucilaginibacter
otu13572	-0.87393	0.258143	-1.54119	0.0282138	-1.04454	0.0923185	Bacteria	Verrucomicrobiota	Verrucomicrobiae	Chthoniobacterales	Chthoniobacteraceae	Candidatus Udaeobacter
otu1368	-0.312999	0.84486	-1.02245	0.33704	-1.4598	0.0497965	Bacteria	Verrucomicrobiota	Verrucomicrobiae	Chthoniobacterales	Chthoniobacteraceae	Candidatus Udaeobacter
otu1382	-0.733863	0.599519	-0.414046	0.7557	-2.13957	0.0225576	Bacteria	Verrucomicrobiota	Verrucomicrobiae	Chthoniobacterales	Chthoniobacteraceae	Candidatus Udaeobacter
otu1408	2.46527	0.53696	1.72794	0.665557	5.19165	0.0497965	Bacteria	Bacteroidota	Bacteroidia	Sphingobacteriales	Sphingobacteriaceae	Mucilaginibacter
otu142	3.77267	0.115917	5.89969	0.0139823	4.49184	0.0279758	NA	NA	NA	NA	NA	NA
otu145	1.4515	0.0330539	1.14413	0.103998	0.824862	0.112877	Bacteria	Proteobacteria	Alphaproteobacteria	Rhizobiales	Beijerinckiaceae	Roseiarcus
otu1451	-2.08793	0.016744	0.443816	0.685407	-1.01965	0.183555	Bacteria	Acidobacteriota	Blastocatellia	Blastocatellales	Blastocatellaceae	JGI 0001001-H03
otu14577	5.42129	0.016744	2.17396	0.481422	2.32248	0.329225	Bacteria	Firmicutes	Bacilli	Paenibacillales	Paenibacillaceae	Paenibacillus
otu1466	-0.616439	0.577304	-0.907454	0.296941	-1.68072	0.0213889	Bacteria	Chloroflexi	AD3	NA	NA	NA
otu14707	-0.886604	0.101959	-0.016146	0.978223	-0.564348	0.249166	Bacteria	Acidobacteriota	Vicinamibacteria	Vicinamibacterales	NA	NA
otu1481	1.15213	0.171897	1.38439	0.0936234	1.06357	0.0956255	Bacteria	Actinobacteriota	Actinobacteria	Frankiales	Geodermatophilaceae	Geodermatophilus
otu151	-0.723027	0.476953	-1.15017	0.227668	-1.64507	0.00885717	Bacteria	Proteobacteria	Alphaproteobacteria	Elsterales	NA	NA
otu152	-0.993959	0.0442705	-1.43158	0.00150575	-1.64314	7.73e-06	Bacteria	Proteobacteria	Alphaproteobacteria	NA	NA	NA
otu153	-1.9441	0.0409542	-1.1073	0.334639	-1.31741	0.16882	Bacteria	Chloroflexi	AD3	NA	NA	NA
otu1532	-1.79179	0.0409542	-0.637188	0.550801	-2.12907	0.00682486	Bacteria	Acidobacteriota	Holophagae	Subgroup 7	NA	NA
otu156	-0.784936	0.147682	-0.742802	0.18717	-0.315387	0.597193	Bacteria	Proteobacteria	Alphaproteobacteria	Rhizobiales	NA	NA
otu16	1.40576	0.0919395	1.7769	0.0201001	1.0459	0.129581	Bacteria	Proteobacteria	Alphaproteobacteria	Rhizobiales	Rhizobiaceae	Mesorhizobium
otu1609	0.916012	0.452516	1.38511	0.186449	1.90441	0.025456	Bacteria	Planctomycetota	Planctomycetes	Isosphaerales	Isosphaeraceae	Aquisphaera
otu161	0.390905	0.594361	1.08631	0.0410368	0.627861	0.249166	Bacteria	Actinobacteriota	Thermoleophilia	Gaiellales	Gaiellaceae	Gaiella
otu1682	-0.091798	0.959643	0.561562	0.610768	-1.12407	0.0971225	Bacteria	Proteobacteria	Alphaproteobacteria	Sphingomonadales	Sphingomonadaceae	NA
otu1688	0.260985	0.893011	0.963669	0.45071	0.214629	0.834734	Bacteria	Bacteroidota	Bacteroidia	Chitinophagales	Chitinophagaceae	NA
otu1689	-0.103881	0.981745	-0.587557	0.862504	3.80922	0.0226517	Bacteria	Proteobacteria	Gammaproteobacteria	Burkholderiales	Oxalobacteraceae	NA
otu1700	0.867869	0.563207	1.42575	0.460236	3.40201	0.0470543	Bacteria	Chloroflexi	Ktedonobacteria	Ktedonobacterales	Ktedonobacteraceae	FCPS473
otu1730	-1.67046	0.0409542	-1.35426	0.0936234	-2.40984	0.00130075	Bacteria	Acidobacteriota	Holophagae	Subgroup 7	NA	NA
otu174	-0.889867	0.20481	-2.02702	0.000670821	-0.96662	0.10583	Bacteria	Chloroflexi	TK10	NA	NA	NA
otu175	-0.25926	0.834509	-0.165649	0.877523	-1.26897	0.0226517	Bacteria	Proteobacteria	Gammaproteobacteria	Burkholderiales	SC-I-84	NA
otu1916	-1.03704	0.208873	-0.262121	0.77955	-1.61585	0.00863322	Bacteria	Proteobacteria	Gammaproteobacteria	Burkholderiales	Nitrosomonadaceae	MND1
otu199	-1.028	0.202396	0.0372235	0.965001	-1.67492	0.00226801	Bacteria	Proteobacteria	Gammaproteobacteria	Burkholderiales	Nitrosomonadaceae	Ellin6067
otu20	-1.66052	0.00175706	-1.24362	0.0333042	-0.855004	0.129778	Bacteria	Chloroflexi	Chloroflexia	Elev-1554	NA	NA
otu2035	-0.370928	0.886066	2.01726	0.258071	3.58718	0.0372327	Bacteria	Acidobacteriota	Acidobacteriae	Acidobacteriales	Acidobacteriaceae (Subgroup 1)	Acidipila
otu210	-0.686634	0.321576	-1.49124	0.00744456	-1.09817	0.0349663	Bacteria	Proteobacteria	Alphaproteobacteria	Elsterales	NA	NA
otu218	-0.303372	0.753181	-0.0518657	0.951089	-1.03233	0.0324617	Bacteria	Proteobacteria	Alphaproteobacteria	Rhizobiales	Xanthobacteraceae	NA
otu23	0.447336	0.496459	1.06025	0.0282138	0.751802	0.113749	Bacteria	Actinobacteriota	Thermoleophilia	Gaiellales	Gaiellaceae	Gaiella
otu233	-0.938413	0.0929708	-1.07275	0.0434591	-1.39748	0.0019139	Bacteria	Actinobacteriota	Acidimicrobiia	Microtrichales	NA	NA
otu234	-1.25918	0.0133858	-1.3871	0.00744456	-0.706215	0.16882	Bacteria	Chloroflexi	Chloroflexia	Elev-1554	NA	NA
otu2348	-1.41201	0.532086	-0.247515	0.899221	-1.38408	0.263127	Bacteria	Actinobacteriota	Actinobacteria	Corynebacteriales	Mycobacteriaceae	Mycobacterium
otu235	-2.51557	0.0219989	-1.85586	0.103998	-1.85092	0.0731245	Bacteria	Acidobacteriota	Blastocatellia	Pyrinomonadales	Pyrinomonadaceae	RB41
otu2382	-1.09282	0.138508	-1.23835	0.0897302	-0.716927	0.289635	Bacteria	Armatimonadota	NA	NA	NA	NA
otu24	2.64274	0.016065	2.2326	0.0410368	1.33123	0.203199	Bacteria	Proteobacteria	Gammaproteobacteria	Burkholderiales	Comamonadaceae	NA
otu2413	-0.756813	0.26383	-0.364305	0.633629	-1.00431	0.0349663	Bacteria	Proteobacteria	Gammaproteobacteria	Burkholderiales	Nitrosomonadaceae	Ellin6067
otu2490	-0.871606	0.803618	2.41722	0.407854	3.98918	0.0374391	Bacteria	Armatimonadota	Armatimonadia	Armatimonadales	NA	NA
otu2497	0.38827	0.249958	0.434718	0.168487	0.408128	0.143966	Bacteria	Actinobacteriota	Thermoleophilia	Solirubrobacterales	Solirubrobacteraceae	Conexibacter
otu2531	-3.09505	0.00866112	-2.08181	0.0807242	-0.612435	0.650896	Bacteria	WPS-2	NA	NA	NA	NA
otu2563	-0.463191	0.779492	-0.276408	0.864228	-1.26594	0.10583	Bacteria	Acidobacteriota	Holophagae	Subgroup 7	NA	NA
otu26	2.41785	0.0402017	0.823066	0.608977	1.88651	0.0971225	Bacteria	Proteobacteria	Gammaproteobacteria	Burkholderiales	Oxalobacteraceae	NA
otu264	-1.13287	0.171897	-1.45793	0.0549967	-1.17582	0.102201	Bacteria	Verrucomicrobiota	Verrucomicrobiae	Chthoniobacterales	Chthoniobacteraceae	Candidatus Udaeobacter
otu2774	-2.44765	0.0477633	-0.101031	0.960197	-0.459524	0.718936	Bacteria	Armatimonadota	Fimbriimonadia	Fimbriimonadales	Fimbriimonadaceae	Fimbriimonas
otu2818	-2.1004	0.0409542	-0.694767	0.600451	-1.66302	0.104051	Bacteria	Acidobacteriota	Holophagae	Subgroup 7	NA	NA
otu282	0.717107	0.838703	0.429929	0.882628	3.96014	0.0213889	Bacteria	Proteobacteria	Gammaproteobacteria	Burkholderiales	Burkholderiaceae	Burkholderia-Caballeronia-Paraburkholderia
otu2860	1.17265	0.630398	4.02631	0.0764253	5.11017	0.00757262	Bacteria	Armatimonadota	Armatimonadia	Armatimonadales	NA	NA
otu2867	-2.03023	0.049014	-0.871128	0.566708	-2.79348	0.00130075	Bacteria	Planctomycetota	Pla4 lineage	NA	NA	NA
otu2884	-1.32044	0.39173	0.873255	0.59708	-2.72215	0.00757262	Bacteria	Acidobacteriota	Blastocatellia	Pyrinomonadales	Pyrinomonadaceae	RB41
otu2939	0.282631	0.803618	0.311042	0.750429	-1.21419	0.0244978	Bacteria	Acidobacteriota	Acidobacteriae	Acidobacteriales	NA	NA
otu30	3.74976	0.00175706	2.21806	0.0985749	2.34207	0.050354	Bacteria	Proteobacteria	Gammaproteobacteria	Burkholderiales	Oxalobacteraceae	NA
otu3000	-1.60782	0.111205	-1.45846	0.186449	-2.1067	0.0104397	Bacteria	Gemmatimonadota	Gemmatimonadetes	Gemmatimonadales	Gemmatimonadaceae	NA
otu3015	2.867	0.117054	3.9418	0.0263354	4.15705	0.00853433	Bacteria	Actinobacteriota	Actinobacteria	Pseudonocardiales	Pseudonocardiaceae	Actinomycetospora
otu305	-1.03492	0.0627286	-1.42775	0.0132275	-1.0249	0.0705941	Bacteria	Verrucomicrobiota	Verrucomicrobiae	Chthoniobacterales	Chthoniobacteraceae	Candidatus Udaeobacter
otu3076	0.199655	0.899824	1.52733	0.0331225	0.289049	0.729304	Bacteria	Acidobacteriota	Acidobacteriae	Solibacterales	Solibacteraceae	Candidatus Solibacter
otu308	0.217102	0.868157	-0.594877	0.496917	-0.763986	0.224248	Bacteria	Proteobacteria	Alphaproteobacteria	Rhizobiales	NA	NA
otu3135	-1.34663	0.0133858	-0.676674	0.330051	-0.701765	0.16882	Bacteria	Proteobacteria	Alphaproteobacteria	Rhizobiales	Xanthobacteraceae	Rhodoplanes
otu3138	3.06757	0.226602	4.18378	0.0492088	3.27917	0.108509	Bacteria	Firmicutes	Bacilli	Bacillales	Bacillaceae	Bacillus
otu32	0.390124	0.335789	0.281683	0.520509	0.117646	0.773435	Bacteria	Acidobacteriota	Acidobacteriae	Bryobacterales	Bryobacteraceae	Bryobacter
otu338	-0.309106	0.808699	-0.789328	0.379097	-1.54884	0.0104397	Bacteria	Proteobacteria	Alphaproteobacteria	Rhizobiales	Beijerinckiaceae	Psychroglaciecola
otu346	-0.350831	0.79181	-0.66013	0.500819	-1.27016	0.0350396	Bacteria	Proteobacteria	Gammaproteobacteria	Burkholderiales	SC-I-84	NA
otu349	-1.17063	0.0409542	-0.367917	0.627682	-0.579331	0.418523	Bacteria	Actinobacteriota	Acidimicrobiia	NA	NA	NA
otu352	-1.94426	0.0329019	-1.01741	0.334639	-1.48383	0.0933758	Bacteria	Chloroflexi	AD3	NA	NA	NA
otu3626	-2.64532	0.0330539	-0.547605	0.751637	-1.36774	0.185281	Bacteria	Acidobacteriota	Thermoanaerobaculia	Thermoanaerobaculales	Thermoanaerobaculaceae	Subgroup 10
otu367	0.00767353	1	-0.100639	0.91145	-1.58016	0.00374256	Bacteria	Acidobacteriota	Acidobacteriae	NA	NA	NA
otu3740	3.80423	0.105107	3.61445	0.125911	5.90752	0.00130075	Bacteria	Firmicutes	Bacilli	Bacillales	NA	NA
otu376	-0.980945	0.411409	-1.92812	0.0618957	-1.4024	0.110872	Bacteria	Gemmatimonadota	Gemmatimonadetes	Gemmatimonadales	Gemmatimonadaceae	NA
otu3775	0.897729	0.649434	-0.623305	0.714301	3.0624	0.0440862	Bacteria	Chloroflexi	Ktedonobacteria	Ktedonobacterales	Ktedonobacteraceae	Thermosporothrix
otu3798	-1.42475	0.577304	-0.342821	0.893316	1.78733	0.460303	NA	NA	NA	NA	NA	NA
otu38	2.0693	0.294122	1.28858	0.618503	0.518277	0.773435	Bacteria	Myxococcota	Myxococcia	Myxococcales	Myxococcaceae	NA
otu387	3.56961	0.0020799	2.7993	0.0139823	1.94978	0.0735408	Bacteria	Proteobacteria	Gammaproteobacteria	Burkholderiales	Oxalobacteraceae	NA
otu410	0.448981	0.803618	2.08719	0.0597911	3.10266	0.00757262	Bacteria	Bacteroidota	Bacteroidia	Chitinophagales	Chitinophagaceae	Niastella
otu4113	2.7731	0.137127	4.06425	0.0201001	3.2526	0.050354	Bacteria	Firmicutes	Bacilli	Paenibacillales	Paenibacillaceae	Paenibacillus
otu422	-1.10879	0.0330539	-0.46077	0.502138	-0.576073	0.271216	Bacteria	Proteobacteria	Alphaproteobacteria	Rhizobiales	Xanthobacteraceae	Rhodoplanes
otu439	0.483045	0.827489	1.50732	0.382519	3.37522	0.0497965	Bacteria	Verrucomicrobiota	Verrucomicrobiae	Pedosphaerales	Pedosphaeraceae	NA
otu4882	4.08266	0.0330539	4.32255	0.0200959	3.32788	0.0567042	Bacteria	Firmicutes	Bacilli	Bacillales	Bacillaceae	Bacillus
otu492	-1.10654	0.106231	-0.523558	0.546234	-1.61222	0.00287775	Bacteria	Proteobacteria	Alphaproteobacteria	NA	NA	NA
otu4922	-1.55614	0.0314586	0.0502459	0.962315	-1.03778	0.129581	Bacteria	Acidobacteriota	NA	NA	NA	NA
otu4942	1.46478	0.108037	1.36353	0.0885546	1.41493	0.0629227	Bacteria	Actinobacteriota	Thermoleophilia	Solirubrobacterales	Solirubrobacteraceae	Solirubrobacter
otu499	0.655907	0.514252	0.0842259	0.939346	1.09467	0.146357	Bacteria	Actinobacteriota	Actinobacteria	Frankiales	Acidothermaceae	Acidothermus
otu5204	-1.34706	0.0708551	-0.788671	0.460236	-1.29818	0.0496973	Bacteria	Proteobacteria	Alphaproteobacteria	Rhizobiales	Xanthobacteraceae	NA
otu523	-1.52366	0.0359545	-1.20478	0.111119	-2.28313	3.82e-05	Bacteria	Acidobacteriota	Holophagae	Subgroup 7	NA	NA
otu54	2.04341	0.0409542	1.56479	0.145529	2.69439	0.0244978	Bacteria	Firmicutes	Bacilli	Paenibacillales	Paenibacillaceae	NA
otu5401	-1.86894	0.049014	-0.624782	0.633715	-0.812286	0.460303	Bacteria	Actinobacteriota	Acidimicrobiia	NA	NA	NA
otu554	-1.24084	0.0409542	-1.28851	0.0410368	-1.52785	0.00374256	Bacteria	Proteobacteria	Alphaproteobacteria	Rhizobiales	KF-JG30-B3	NA
otu56	2.29252	0.0799449	2.45264	0.0636481	3.79637	0.000416345	Bacteria	Proteobacteria	Alphaproteobacteria	Sphingomonadales	Sphingomonadaceae	Sphingomonas
otu561	1.70897	0.0723973	2.23046	0.0201001	1.01246	0.28273	Bacteria	Acidobacteriota	Acidobacteriae	Bryobacterales	Bryobacteraceae	Bryobacter
otu575	-0.416768	0.570243	-0.39534	0.582763	-1.03859	0.0248495	Bacteria	Acidobacteriota	Vicinamibacteria	Vicinamibacterales	NA	NA
otu601	-1.73679	0.00175706	-1.66641	0.00784956	-1.56695	0.00190081	Bacteria	Gemmatimonadota	Gemmatimonadetes	Gemmatimonadales	Gemmatimonadaceae	NA
otu61	-1.16312	0.00175706	-1.30801	0.000426104	-1.52192	1.07e-06	Bacteria	Gemmatimonadota	Gemmatimonadetes	Gemmatimonadales	Gemmatimonadaceae	NA
otu63	-0.743634	0.0353146	-0.620844	0.0985749	-0.536808	0.118305	Bacteria	Proteobacteria	Alphaproteobacteria	Rhizobiales	Xanthobacteraceae	NA
otu630	-0.819191	0.365242	-1.4881	0.0434591	-1.55016	0.0206153	Bacteria	Verrucomicrobiota	Verrucomicrobiae	Chthoniobacterales	Chthoniobacteraceae	Candidatus Udaeobacter
otu649	-1.65853	0.0409542	-0.285939	0.796398	-1.41084	0.0598273	Bacteria	Actinobacteriota	Acidimicrobiia	NA	NA	NA
otu654	1.84151	0.0409542	1.01417	0.453721	0.444349	0.680173	Bacteria	Bdellovibrionota	Oligoflexia	0319-6G20	NA	NA
otu657	0.852451	0.667731	-0.409616	0.867715	2.78666	0.0226517	Bacteria	Proteobacteria	Gammaproteobacteria	Burkholderiales	Oxalobacteraceae	NA
otu6592	-0.713482	0.677162	-1.0369	0.453721	-2.26956	0.0226517	Bacteria	Acidobacteriota	Vicinamibacteria	Vicinamibacterales	Vicinamibacteraceae	NA
otu662	4.67115	0.042213	0.81743	0.77955	6.00153	0.0076555	Bacteria	Bacteroidota	Bacteroidia	Chitinophagales	Chitinophagaceae	Niastella
otu6644	-1.4231	0.311137	-2.98469	0.0160963	-0.805257	0.544904	Bacteria	Gemmatimonadota	Gemmatimonadetes	Gemmatimonadales	Gemmatimonadaceae	NA
otu667	5.02431	0.033225	5.89821	0.0132275	4.29811	0.050354	Bacteria	Verrucomicrobiota	Verrucomicrobiae	Chthoniobacterales	Chthoniobacteraceae	Chthoniobacter
otu676	0.58123	0.438042	1.21311	0.0577712	0.940352	0.150071	Bacteria	Actinobacteriota	Thermoleophilia	Solirubrobacterales	67-14	NA
otu6858	3.84444	0.0330539	1.50599	0.460236	1.00979	0.579293	Bacteria	Verrucomicrobiota	Verrucomicrobiae	Chthoniobacterales	Chthoniobacteraceae	NA
otu70	-0.767722	0.0570464	-0.807542	0.0434591	-0.688961	0.0731284	Bacteria	Actinobacteriota	Acidimicrobiia	NA	NA	NA
otu7125	-1.30749	0.378283	-1.17988	0.453721	-2.58377	0.0199514	Bacteria	Chloroflexi	TK10	NA	NA	NA
otu7136	2.35863	0.158609	4.24443	0.0200959	3.6441	0.0299105	Bacteria	Firmicutes	Bacilli	Bacillales	Bacillaceae	Bacillus
otu7199	2.17435	0.138508	2.64071	0.0434591	5.27662	0.000178147	Bacteria	Firmicutes	Bacilli	Bacillales	NA	NA
otu72	-0.925771	0.258143	-0.559093	0.554389	-0.65913	0.339057	Bacteria	Gemmatimonadota	Gemmatimonadetes	Gemmatimonadales	Gemmatimonadaceae	NA
otu733	5.86214	0.0454913	3.21321	0.413787	4.30486	0.131221	NA	NA	NA	NA	NA	NA
otu76	0	1	5.64495	0.0321854	1.62285	0.565663	Bacteria	Proteobacteria	Gammaproteobacteria	Burkholderiales	Oxalobacteraceae	NA
otu768	0.31243	0.871047	2.39208	0.0481191	-0.350607	0.774425	Bacteria	Verrucomicrobiota	Verrucomicrobiae	Pedosphaerales	Pedosphaeraceae	NA
otu7767	0.313	0.802441	-0.726369	0.424325	-0.956414	0.149167	Bacteria	Verrucomicrobiota	Verrucomicrobiae	Chthoniobacterales	Chthoniobacteraceae	Candidatus Udaeobacter
otu793	-0.790713	0.39173	-0.093692	0.92409	-0.285624	0.706801	Bacteria	Planctomycetota	Phycisphaerae	Tepidisphaerales	WD2101 soil group	NA
otu8	0.518508	0.402879	0.765295	0.135064	0.748541	0.10583	Bacteria	Actinobacteriota	Thermoleophilia	Gaiellales	Gaiellaceae	Gaiella
otu80	2.35205	3.1e-06	2.54734	7.79e-08	2.92254	6.54e-11	Bacteria	Firmicutes	Bacilli	Bacillales	Bacillaceae	Bacillus
otu8266	-3.20045	0.0077937	-1.68064	0.186449	-2.1223	0.0279758	Bacteria	Proteobacteria	Alphaproteobacteria	Micropepsales	Micropepsaceae	NA
otu85	-0.731997	0.39173	-0.785761	0.334639	-1.31332	0.0205866	Bacteria	Proteobacteria	Alphaproteobacteria	Elsterales	NA	NA
otu857	0.914967	0.342087	0.825262	0.460075	1.98018	0.0470543	Bacteria	Actinobacteriota	Thermoleophilia	Gaiellales	NA	NA
otu867	-0.872052	0.365242	-1.72338	0.0434591	0.225403	0.817224	Bacteria	Chloroflexi	Ktedonobacteria	Ktedonobacterales	Ktedonobacteraceae	1921-2
otu87	-0.888026	0.158609	-0.941055	0.127601	-1.27466	0.00816802	Bacteria	Myxococcota	Myxococcia	Myxococcales	Anaeromyxobacteraceae	Anaeromyxobacter
otu88	-0.720189	0.284706	-1.13618	0.0487638	-0.928339	0.0837821	Bacteria	Proteobacteria	Alphaproteobacteria	Rhizobiales	Hyphomicrobiaceae	Pedomicrobium
otu887	-0.639477	0.715505	0.403225	0.76467	-1.88303	0.0224974	Bacteria	Proteobacteria	Gammaproteobacteria	Burkholderiales	TRA3-20	NA
otu8990	-0.622682	0.437702	-0.87404	0.174421	-1.83874	1.91e-05	Bacteria	Proteobacteria	Gammaproteobacteria	Burkholderiales	Nitrosomonadaceae	Ellin6067
otu9	0.356671	0.514252	0.630142	0.157059	-0.0361841	0.949225	Bacteria	Proteobacteria	Alphaproteobacteria	Rhizobiales	Xanthobacteraceae	Bradyrhizobium
otu907	2.49598	0.106231	4.42439	0.0201001	4.29288	0.0076555	Bacteria	Bacteroidota	Bacteroidia	Sphingobacteriales	Sphingobacteriaceae	Mucilaginibacter
otu945	1.17821	0.0746299	1.26494	0.0410368	0.790284	0.15545	Bacteria	Actinobacteriota	Actinobacteria	Frankiales	Frankiaceae	Jatrophihabitans
otu97	-0.13486	0.913476	0.577783	0.447543	0.119604	0.850641	Bacteria	Proteobacteria	Gammaproteobacteria	Burkholderiales	Comamonadaceae	NA
otu9780	2.83934	0.0558571	3.06559	0.0201001	4.43182	0.00885717	Bacteria	Firmicutes	Bacilli	Paenibacillales	Paenibacillaceae	Paenibacillus
otu98	-0.719408	0.0929708	-0.892123	0.025156	-0.617761	0.107424	Bacteria	Proteobacteria	Alphaproteobacteria	NA	NA	NA
otu9907	1.71207	0.104767	1.25681	0.283606	2.12421	0.0349663	Bacteria	Planctomycetota	Planctomycetes	Isosphaerales	Isosphaeraceae	NA
