# Supplementary material for: Fine scale sampling reveals early differentiation of rhizosphere microbiome from bulk soil in young Brachypodium plant roots
Source: ISME Commun. 2023 Jun 6;3:54. doi: 10.1038/s43705-023-00265-1 (PMC10244434; doi:10.1038/s43705-023-00265-1)
Supplement: Supplementary file 3 — Supplemental Table S2 [file 43705_2023_265_MOESM3_ESM.xlsx]

## Sheet: LFC_OTUS_tip_vs_bulk
Table S2. Tip vs Bulk comparison in various containers for 150 differentially abundant OTUs
OTU_ID	LFC_EcoFAB	padj_EcoFAB	LFC_Pot	padj_Pot	LFC_Tube	padj_Tube	Kingdom	Phylum	Class	Order	Family	Genus
otu1	0.809796	0.531021	0.40101	0.836699	1.40035	0.263252	Bacteria	Proteobacteria	Gammaproteobacteria	Burkholderiales	Burkholderiaceae	Burkholderia-Caballeronia-Paraburkholderia
otu1044	-0.895296	0.453586	-2.65675	0.0897893	-2.4914	0.0481258	Bacteria	Acidobacteriota	Blastocatellia	Pyrinomonadales	Pyrinomonadaceae	RB41
otu1080	-0.91388	NA	-2.4206	NA	-1.96627	0.0982334	Bacteria	Acidobacteriota	Acidobacteriae	Subgroup 2	NA	NA
otu1098	-0.057809	0.964082	1.15536	0.11186	1.10627	0.0595482	Bacteria	Proteobacteria	Alphaproteobacteria	Caulobacterales	Caulobacteraceae	Phenylobacterium
otu11	1.9437	0.143405	1.21369	0.487281	2.08545	0.146903	Bacteria	Bacteroidota	Bacteroidia	Sphingobacteriales	Sphingobacteriaceae	Mucilaginibacter
otu110	-1.20448	0.0426064	-1.67289	0.0202142	-1.10193	0.0681856	Bacteria	Acidobacteriota	Holophagae	Subgroup 7	NA	NA
otu11549	-2.37141	0.0084743	-0.159575	NA	-0.571198	0.51366	Bacteria	Verrucomicrobiota	Verrucomicrobiae	Chthoniobacterales	Chthoniobacteraceae	Candidatus Udaeobacter
otu118	-2.04149	0.0227709	0.0409683	0.980338	-0.876785	0.297666	Bacteria	Verrucomicrobiota	Verrucomicrobiae	Chthoniobacterales	Chthoniobacteraceae	Candidatus Udaeobacter
otu1187	-1.49195	NA	-0.198999	NA	-0.816773	0.354037	Bacteria	Acidobacteriota	Acidobacteriae	Solibacterales	Solibacteraceae	Candidatus Solibacter
otu1195	-1.0931	NA	-0.232828	NA	-2.49998	0.0116499	Bacteria	Planctomycetota	Phycisphaerae	Tepidisphaerales	WD2101 soil group	NA
otu1199	-0.875546	NA	-1.05493	NA	-1.35946	0.130417	Bacteria	Gemmatimonadota	Gemmatimonadetes	Gemmatimonadales	Gemmatimonadaceae	Gemmatimonas
otu1203	-2.01365	0.0213328	-0.722437	0.487809	-1.64129	0.0210641	Bacteria	Verrucomicrobiota	Verrucomicrobiae	Chthoniobacterales	Chthoniobacteraceae	Candidatus Udaeobacter
otu1249	1.59318	0.453586	5.71051	0.00282963	-0.71582	0.764461	Bacteria	Actinobacteriota	Actinobacteria	Micrococcales	Microbacteriaceae	Leifsonia
otu127	3.1988	0.24369	0	1	4.22975	0.126567	NA	NA	NA	NA	NA	NA
otu128	1.05696	0.634373	5.0029	0.0068246	-0.822849	0.738327	Bacteria	Acidobacteriota	Acidobacteriae	Acidobacteriales	Acidobacteriaceae (Subgroup 1)	Edaphobacter
otu1296	-1.10282	0.153478	-1.00472	0.353696	-1.1275	0.137319	Bacteria	Acidobacteriota	Blastocatellia	Pyrinomonadales	Pyrinomonadaceae	RB41
otu133	-0.932512	0.0544376	-0.386898	0.570682	-1.10772	0.0257844	Bacteria	Proteobacteria	Gammaproteobacteria	Burkholderiales	Nitrosomonadaceae	MND1
otu13369	-0.554627	NA	0.184459	NA	-1.44704	0.126567	Bacteria	Gemmatimonadota	Gemmatimonadetes	Gemmatimonadales	Gemmatimonadaceae	Gemmatimonas
otu134	1.88427	0.46022	2.44662	0.399996	3.31947	0.155201	Bacteria	Bacteroidota	Bacteroidia	Sphingobacteriales	Sphingobacteriaceae	Mucilaginibacter
otu13572	-1.17549	0.071723	-0.724227	0.421407	-1.41962	0.0481258	Bacteria	Verrucomicrobiota	Verrucomicrobiae	Chthoniobacterales	Chthoniobacteraceae	Candidatus Udaeobacter
otu1368	-0.831545	0.398227	-0.876159	NA	-0.886378	0.306778	Bacteria	Verrucomicrobiota	Verrucomicrobiae	Chthoniobacterales	Chthoniobacteraceae	Candidatus Udaeobacter
otu1382	-1.59045	NA	-0.605643	NA	-0.331856	0.813467	Bacteria	Verrucomicrobiota	Verrucomicrobiae	Chthoniobacterales	Chthoniobacteraceae	Candidatus Udaeobacter
otu1408	1.19536	NA	3.36653	NA	3.36277	0.263956	Bacteria	Bacteroidota	Bacteroidia	Sphingobacteriales	Sphingobacteriaceae	Mucilaginibacter
otu142	1.38784	0.602395	3.08123	0.298825	2.48618	0.303678	NA	NA	NA	NA	NA	NA
otu145	0.958532	0.160312	0.569126	0.526511	0.639397	0.282929	Bacteria	Proteobacteria	Alphaproteobacteria	Rhizobiales	Beijerinckiaceae	Roseiarcus
otu1451	-1.78137	0.0385773	0.707752	NA	-0.756703	0.422611	Bacteria	Acidobacteriota	Blastocatellia	Blastocatellales	Blastocatellaceae	JGI 0001001-H03
otu14577	4.42047	NA	2.20705	NA	2.97474	0.218859	Bacteria	Firmicutes	Bacilli	Paenibacillales	Paenibacillaceae	Paenibacillus
otu1466	-0.545655	0.531021	-0.78272	0.421407	-0.0795543	0.956641	Bacteria	Chloroflexi	AD3	NA	NA	NA
otu14707	-1.17888	0.0227709	-0.491235	0.456748	-0.762186	0.161599	Bacteria	Acidobacteriota	Vicinamibacteria	Vicinamibacterales	NA	NA
otu1481	1.32594	0.063652	2.05076	0.00902258	0.718055	0.331337	Bacteria	Actinobacteriota	Actinobacteria	Frankiales	Geodermatophilaceae	Geodermatophilus
otu151	-0.680629	0.40502	-0.564038	NA	-0.867337	0.263252	Bacteria	Proteobacteria	Alphaproteobacteria	Elsterales	NA	NA
otu152	-1.13811	0.0213328	-1.27757	0.0258176	-1.44813	0.000663119	Bacteria	Proteobacteria	Alphaproteobacteria	NA	NA	NA
otu153	-1.01834	0.279859	-0.390805	0.787433	0.739861	0.485205	Bacteria	Chloroflexi	AD3	NA	NA	NA
otu1532	-0.757944	0.39315	-1.62392	NA	-0.715331	0.452345	Bacteria	Acidobacteriota	Holophagae	Subgroup 7	NA	NA
otu156	-0.568002	0.254114	-1.25192	0.0416805	-0.125325	0.880634	Bacteria	Proteobacteria	Alphaproteobacteria	Rhizobiales	NA	NA
otu16	0.687114	0.425303	2.86134	8.49e-05	0.238649	0.820797	Bacteria	Proteobacteria	Alphaproteobacteria	Rhizobiales	Rhizobiaceae	Mesorhizobium
otu1609	1.21119	0.174306	1.33053	0.246147	1.42755	0.147441	Bacteria	Planctomycetota	Planctomycetes	Isosphaerales	Isosphaeraceae	Aquisphaera
otu161	1.10183	0.0213328	0.829933	0.221907	0.978467	0.0770542	Bacteria	Actinobacteriota	Thermoleophilia	Gaiellales	Gaiellaceae	Gaiella
otu1682	-1.87637	0.0426064	0.630596	NA	-1.02489	0.193341	Bacteria	Proteobacteria	Alphaproteobacteria	Sphingomonadales	Sphingomonadaceae	NA
otu1688	-0.0899777	0.964082	2.06752	0.0404993	0.0834987	0.961265	Bacteria	Bacteroidota	Bacteroidia	Chitinophagales	Chitinophagaceae	NA
otu1689	0.957132	0.58095	0.509271	0.878347	3.3686	0.0648249	Bacteria	Proteobacteria	Gammaproteobacteria	Burkholderiales	Oxalobacteraceae	NA
otu1700	0.000806541	NA	-0.000615629	NA	4.04981	0.0210641	Bacteria	Chloroflexi	Ktedonobacteria	Ktedonobacterales	Ktedonobacteraceae	FCPS473
otu1730	-1.4716	0.063652	-1.74899	NA	-1.4137	0.121966	Bacteria	Acidobacteriota	Holophagae	Subgroup 7	NA	NA
otu174	-0.813098	0.18731	-1.63999	0.0365682	-1.45444	0.0394126	Bacteria	Chloroflexi	TK10	NA	NA	NA
otu175	-0.784755	0.255477	0.178853	0.875753	-0.457147	0.51366	Bacteria	Proteobacteria	Gammaproteobacteria	Burkholderiales	SC-I-84	NA
otu1916	-1.36964	0.0544376	-0.646381	0.487809	-0.989184	0.182291	Bacteria	Proteobacteria	Gammaproteobacteria	Burkholderiales	Nitrosomonadaceae	MND1
otu199	-0.658977	0.373925	0.782327	0.35819	-1.33141	0.0394126	Bacteria	Proteobacteria	Gammaproteobacteria	Burkholderiales	Nitrosomonadaceae	Ellin6067
otu20	-1.42401	0.0084743	-1.64941	0.0163548	-1.42978	0.018601	Bacteria	Chloroflexi	Chloroflexia	Elev-1554	NA	NA
otu2035	-0.845542	NA	2.43544	NA	3.39768	0.0681856	Bacteria	Acidobacteriota	Acidobacteriae	Acidobacteriales	Acidobacteriaceae (Subgroup 1)	Acidipila
otu210	-0.734713	0.18731	-1.30787	0.0570836	-1.43424	0.0171418	Bacteria	Proteobacteria	Alphaproteobacteria	Elsterales	NA	NA
otu218	-0.323708	0.61282	-0.760133	0.30205	-0.522616	0.380262	Bacteria	Proteobacteria	Alphaproteobacteria	Rhizobiales	Xanthobacteraceae	NA
otu23	1.05892	0.0213328	0.571334	0.368032	0.983639	0.0481258	Bacteria	Actinobacteriota	Thermoleophilia	Gaiellales	Gaiellaceae	Gaiella
otu233	-1.17098	0.0227709	-0.725188	0.277194	-0.878669	0.12044	Bacteria	Actinobacteriota	Acidimicrobiia	Microtrichales	NA	NA
otu234	-1.37522	0.0034125	-1.36417	0.0250312	-1.03984	0.0589461	Bacteria	Chloroflexi	Chloroflexia	Elev-1554	NA	NA
otu2348	-0.507771	0.797492	3.87231	0.0015969	-1.62312	0.224692	Bacteria	Actinobacteriota	Actinobacteria	Corynebacteriales	Mycobacteriaceae	Mycobacterium
otu235	-1.31144	0.204414	-0.23514	0.902708	-0.695765	0.580971	Bacteria	Acidobacteriota	Blastocatellia	Pyrinomonadales	Pyrinomonadaceae	RB41
otu2382	-0.383897	0.606904	-0.646432	0.483586	-1.50874	0.0481258	Bacteria	Armatimonadota	NA	NA	NA	NA
otu24	2.06701	0.0487164	1.93101	0.146559	0.872186	0.461232	Bacteria	Proteobacteria	Gammaproteobacteria	Burkholderiales	Comamonadaceae	NA
otu2413	-1.70379	0.00258464	0.0335307	0.97547	-0.962674	0.0720154	Bacteria	Proteobacteria	Gammaproteobacteria	Burkholderiales	Nitrosomonadaceae	Ellin6067
otu2490	0.159987	NA	1.70556	NA	1.92564	0.423456	Bacteria	Armatimonadota	Armatimonadia	Armatimonadales	NA	NA
otu2497	0.39957	0.150945	0.481455	0.191656	0.754546	0.00396625	Bacteria	Actinobacteriota	Thermoleophilia	Solirubrobacterales	Solirubrobacteraceae	Conexibacter
otu2531	-0.974988	NA	-2.23391	NA	-0.911011	0.515679	Bacteria	WPS-2	NA	NA	NA	NA
otu2563	-2.16115	NA	0.45901	NA	-1.88424	0.0408573	Bacteria	Acidobacteriota	Holophagae	Subgroup 7	NA	NA
otu26	1.83605	0.0952423	0.860293	0.570682	1.48977	0.228507	Bacteria	Proteobacteria	Gammaproteobacteria	Burkholderiales	Oxalobacteraceae	NA
otu264	-1.45898	0.0426064	-1.75448	0.0570836	-1.00654	0.213537	Bacteria	Verrucomicrobiota	Verrucomicrobiae	Chthoniobacterales	Chthoniobacteraceae	Candidatus Udaeobacter
otu2774	-1.66153	NA	1.85332	NA	0.854651	0.460025	Bacteria	Armatimonadota	Fimbriimonadia	Fimbriimonadales	Fimbriimonadaceae	Fimbriimonas
otu2818	-1.31709	NA	-0.741873	NA	0.0752724	0.969293	Bacteria	Acidobacteriota	Holophagae	Subgroup 7	NA	NA
otu282	1.61843	0.416117	1.18953	0.651741	2.98596	0.130256	Bacteria	Proteobacteria	Gammaproteobacteria	Burkholderiales	Burkholderiaceae	Burkholderia-Caballeronia-Paraburkholderia
otu2860	-0.0644049	NA	0	NA	4.35103	0.0433443	Bacteria	Armatimonadota	Armatimonadia	Armatimonadales	NA	NA
otu2867	-1.63138	NA	-1.56641	NA	-3.53673	0.000941415	Bacteria	Planctomycetota	Pla4 lineage	NA	NA	NA
otu2884	-1.57792	NA	-1.59534	NA	-2.75714	0.0209978	Bacteria	Acidobacteriota	Blastocatellia	Pyrinomonadales	Pyrinomonadaceae	RB41
otu2939	-0.377244	0.618499	-0.0849329	0.955944	-0.915773	0.151339	Bacteria	Acidobacteriota	Acidobacteriae	Acidobacteriales	NA	NA
otu30	2.06083	0.0932638	2.27327	0.146559	1.88251	0.146903	Bacteria	Proteobacteria	Gammaproteobacteria	Burkholderiales	Oxalobacteraceae	NA
otu3000	-2.42657	NA	-2.39905	NA	-2.06356	0.040551	Bacteria	Gemmatimonadota	Gemmatimonadetes	Gemmatimonadales	Gemmatimonadaceae	NA
otu3015	2.89404	NA	4.51257	NA	4.37546	0.0100277	Bacteria	Actinobacteriota	Actinobacteria	Pseudonocardiales	Pseudonocardiaceae	Actinomycetospora
otu305	-1.00413	0.063652	-0.922943	0.219928	-0.564192	0.422359	Bacteria	Verrucomicrobiota	Verrucomicrobiae	Chthoniobacterales	Chthoniobacteraceae	Candidatus Udaeobacter
otu3076	0.222931	0.807231	0.683265	0.473875	0.638384	0.423456	Bacteria	Acidobacteriota	Acidobacteriae	Solibacterales	Solibacteraceae	Candidatus Solibacter
otu308	-0.426254	0.602395	-1.60859	0.0940604	-1.42663	0.0481258	Bacteria	Proteobacteria	Alphaproteobacteria	Rhizobiales	NA	NA
otu3135	-0.722904	0.172241	-0.709645	0.335896	-0.7264	0.218859	Bacteria	Proteobacteria	Alphaproteobacteria	Rhizobiales	Xanthobacteraceae	Rhodoplanes
otu3138	4.70301	NA	3.51572	NA	2.76408	0.228507	Bacteria	Firmicutes	Bacilli	Bacillales	Bacillaceae	Bacillus
otu32	0.188318	0.607027	-0.0490476	0.952489	0.659508	0.0481258	Bacteria	Acidobacteriota	Acidobacteriae	Bryobacterales	Bryobacteraceae	Bryobacter
otu338	-0.876481	0.244113	-0.691949	0.456748	-0.932684	0.200235	Bacteria	Proteobacteria	Alphaproteobacteria	Rhizobiales	Beijerinckiaceae	Psychroglaciecola
otu346	-0.400761	0.63235	-0.684814	0.497015	-0.93363	0.182291	Bacteria	Proteobacteria	Gammaproteobacteria	Burkholderiales	SC-I-84	NA
otu349	-1.17161	0.0393753	-0.619857	0.421407	-0.181834	0.8641	Bacteria	Actinobacteriota	Acidimicrobiia	NA	NA	NA
otu352	-1.24227	0.138603	-0.375242	0.777421	-0.71545	0.495108	Bacteria	Chloroflexi	AD3	NA	NA	NA
otu3626	-1.9508	NA	-1.0862	NA	-1.76736	0.142658	Bacteria	Acidobacteriota	Thermoanaerobaculia	Thermoanaerobaculales	Thermoanaerobaculaceae	Subgroup 10
otu367	0.0265781	0.999818	-0.408373	0.687586	-0.51245	0.460025	Bacteria	Acidobacteriota	Acidobacteriae	NA	NA	NA
otu3740	2.92315	NA	4.30331	NA	4.83176	0.0210641	Bacteria	Firmicutes	Bacilli	Bacillales	NA	NA
otu376	-0.894556	NA	-1.82886	NA	-2.13023	0.040551	Bacteria	Gemmatimonadota	Gemmatimonadetes	Gemmatimonadales	Gemmatimonadaceae	NA
otu3775	0.772971	NA	0.0177803	NA	2.69858	0.113994	Bacteria	Chloroflexi	Ktedonobacteria	Ktedonobacterales	Ktedonobacteraceae	Thermosporothrix
otu3798	-1.04383	NA	-1.72518	NA	4.45486	0.0394126	NA	NA	NA	NA	NA	NA
otu38	2.31142	0.137459	3.97889	0.0404993	0.208772	0.934265	Bacteria	Myxococcota	Myxococcia	Myxococcales	Myxococcaceae	NA
otu387	2.07714	0.0941968	1.42341	0.303582	3.08368	0.00201107	Bacteria	Proteobacteria	Gammaproteobacteria	Burkholderiales	Oxalobacteraceae	NA
otu410	-0.0392159	0.999818	1.4547	0.282782	0.0861492	0.973809	Bacteria	Bacteroidota	Bacteroidia	Chitinophagales	Chitinophagaceae	Niastella
otu4113	3.06435	NA	2.95649	NA	3.34421	0.0595482	Bacteria	Firmicutes	Bacilli	Paenibacillales	Paenibacillaceae	Paenibacillus
otu422	-1.16727	0.0224831	-0.691139	0.327418	-0.803202	0.167533	Bacteria	Proteobacteria	Alphaproteobacteria	Rhizobiales	Xanthobacteraceae	Rhodoplanes
otu439	1.06452	NA	0.399198	NA	2.74906	0.146903	Bacteria	Verrucomicrobiota	Verrucomicrobiae	Pedosphaerales	Pedosphaeraceae	NA
otu4882	4.71205	NA	2.60678	NA	3.36697	0.0681856	Bacteria	Firmicutes	Bacilli	Bacillales	Bacillaceae	Bacillus
otu492	-1.14377	0.0735448	-1.0898	0.221907	-1.99507	0.00162135	Bacteria	Proteobacteria	Alphaproteobacteria	NA	NA	NA
otu4922	-1.01543	NA	-0.400501	NA	-1.58578	0.0506466	Bacteria	Acidobacteriota	NA	NA	NA	NA
otu4942	1.70589	0.0391013	2.55284	0.00036128	1.9356	0.012364	Bacteria	Actinobacteriota	Thermoleophilia	Solirubrobacterales	Solirubrobacteraceae	Solirubrobacter
otu499	1.37837	0.0487164	0.779206	0.413058	0.309713	0.796419	Bacteria	Actinobacteriota	Actinobacteria	Frankiales	Acidothermaceae	Acidothermus
otu5204	-0.807864	NA	-0.141233	NA	-1.84589	0.0210641	Bacteria	Proteobacteria	Alphaproteobacteria	Rhizobiales	Xanthobacteraceae	NA
otu523	-2.22316	0.00258464	-1.45827	0.140737	-1.53519	0.0228988	Bacteria	Acidobacteriota	Holophagae	Subgroup 7	NA	NA
otu54	2.32681	0.0139173	0.800338	0.5411	3.04331	0.0169639	Bacteria	Firmicutes	Bacilli	Paenibacillales	Paenibacillaceae	NA
otu5401	-1.26036	NA	0.150145	NA	-1.02786	0.411776	Bacteria	Actinobacteriota	Acidimicrobiia	NA	NA	NA
otu554	-1.35032	0.0249614	-0.867598	0.275971	-2.15758	0.000663119	Bacteria	Proteobacteria	Alphaproteobacteria	Rhizobiales	KF-JG30-B3	NA
otu56	1.19245	0.373925	2.83195	0.0439131	1.96917	0.137319	Bacteria	Proteobacteria	Alphaproteobacteria	Sphingomonadales	Sphingomonadaceae	Sphingomonas
otu561	1.34949	0.143405	1.37419	0.267907	1.27892	0.19446	Bacteria	Acidobacteriota	Acidobacteriae	Bryobacterales	Bryobacteraceae	Bryobacter
otu575	-0.607139	0.268077	-0.199392	0.819163	-1.12787	0.0394126	Bacteria	Acidobacteriota	Vicinamibacteria	Vicinamibacterales	NA	NA
otu601	-1.24165	0.0305908	-1.71258	0.0290384	-1.86903	0.00104839	Bacteria	Gemmatimonadota	Gemmatimonadetes	Gemmatimonadales	Gemmatimonadaceae	NA
otu61	-1.3596	0.000121538	-1.73201	8.49e-05	-1.36547	0.000183522	Bacteria	Gemmatimonadota	Gemmatimonadetes	Gemmatimonadales	Gemmatimonadaceae	NA
otu63	-0.554702	0.0952423	-0.646704	0.189436	-0.481969	0.219291	Bacteria	Proteobacteria	Alphaproteobacteria	Rhizobiales	Xanthobacteraceae	NA
otu630	-1.09084	0.12502	-1.88888	0.0439131	-1.64476	0.0394126	Bacteria	Verrucomicrobiota	Verrucomicrobiae	Chthoniobacterales	Chthoniobacteraceae	Candidatus Udaeobacter
otu649	-0.695442	0.398227	-0.378594	0.769894	-0.114985	0.932945	Bacteria	Actinobacteriota	Acidimicrobiia	NA	NA	NA
otu654	0.954149	0.31786	0.186793	0.936976	0.252664	0.857428	Bacteria	Bdellovibrionota	Oligoflexia	0319-6G20	NA	NA
otu657	0.522336	0.737956	2.02271	0.267907	2.04797	0.146335	Bacteria	Proteobacteria	Gammaproteobacteria	Burkholderiales	Oxalobacteraceae	NA
otu6592	-0.421631	NA	-1.52276	NA	-0.758316	0.515679	Bacteria	Acidobacteriota	Vicinamibacteria	Vicinamibacterales	Vicinamibacteraceae	NA
otu662	1.47728	0.58095	0.24528	0.955944	2.66462	0.351024	Bacteria	Bacteroidota	Bacteroidia	Chitinophagales	Chitinophagaceae	Niastella
otu6644	-1.40575	NA	-3.17279	NA	-1.83475	0.182291	Bacteria	Gemmatimonadota	Gemmatimonadetes	Gemmatimonadales	Gemmatimonadaceae	NA
otu667	3.13905	0.17508	0	NA	0.998658	0.764461	Bacteria	Verrucomicrobiota	Verrucomicrobiae	Chthoniobacterales	Chthoniobacteraceae	Chthoniobacter
otu676	0.183678	0.799021	0.928326	0.246147	1.502	0.0210641	Bacteria	Actinobacteriota	Thermoleophilia	Solirubrobacterales	67-14	NA
otu6858	2.57698	NA	0.636524	NA	0.72148	0.749216	Bacteria	Verrucomicrobiota	Verrucomicrobiae	Chthoniobacterales	Chthoniobacteraceae	NA
otu70	-0.633735	0.0952423	-0.603359	0.246147	-0.622973	0.146903	Bacteria	Actinobacteriota	Acidimicrobiia	NA	NA	NA
otu7125	-1.92338	NA	-1.57172	NA	-2.15999	NA	Bacteria	Chloroflexi	TK10	NA	NA	NA
otu7136	2.71621	NA	3.07439	NA	3.58502	0.0481258	Bacteria	Firmicutes	Bacilli	Bacillales	Bacillaceae	Bacillus
otu7199	2.6704	0.0369845	2.12606	0.202543	4.9812	0.000663119	Bacteria	Firmicutes	Bacilli	Bacillales	NA	NA
otu72	-1.47551	0.0317377	-0.985346	0.282782	-0.972107	0.19446	Bacteria	Gemmatimonadota	Gemmatimonadetes	Gemmatimonadales	Gemmatimonadaceae	NA
otu733	3.96568	NA	2.55297	NA	2.01524	0.56922	NA	NA	NA	NA	NA	NA
otu76	0	1	2.27311	0.487809	2.91624	0.263252	Bacteria	Proteobacteria	Gammaproteobacteria	Burkholderiales	Oxalobacteraceae	NA
otu768	-1.00225	NA	1.44254	NA	0.254865	0.871284	Bacteria	Verrucomicrobiota	Verrucomicrobiae	Pedosphaerales	Pedosphaeraceae	NA
otu7767	-0.414213	0.62391	-0.731048	NA	-1.63895	0.0401352	Bacteria	Verrucomicrobiota	Verrucomicrobiae	Chthoniobacterales	Chthoniobacteraceae	Candidatus Udaeobacter
otu793	-1.39825	0.063652	0.0566053	0.968166	-1.4674	0.0394126	Bacteria	Planctomycetota	Phycisphaerae	Tepidisphaerales	WD2101 soil group	NA
otu8	0.556054	0.244113	0.657079	0.27272	0.980558	0.0421701	Bacteria	Actinobacteriota	Thermoleophilia	Gaiellales	Gaiellaceae	Gaiella
otu80	2.45967	2.26e-07	2.68155	1.18e-06	3.01383	1.42e-11	Bacteria	Firmicutes	Bacilli	Bacillales	Bacillaceae	Bacillus
otu8266	-1.96439	NA	0.560462	NA	-2.57055	0.0228988	Bacteria	Proteobacteria	Alphaproteobacteria	Micropepsales	Micropepsaceae	NA
otu85	-1.28913	0.0495034	-0.679168	0.432435	-1.11849	0.0840702	Bacteria	Proteobacteria	Alphaproteobacteria	Elsterales	NA	NA
otu857	0.575298	0.507246	1.13341	NA	1.81562	0.105601	Bacteria	Actinobacteriota	Thermoleophilia	Gaiellales	NA	NA
otu867	-0.608233	0.454491	-0.765272	NA	-0.787587	0.449898	Bacteria	Chloroflexi	Ktedonobacteria	Ktedonobacterales	Ktedonobacteraceae	1921-2
otu87	-1.01766	0.063652	-0.640593	0.40146	-1.35218	0.0137461	Bacteria	Myxococcota	Myxococcia	Myxococcales	Anaeromyxobacteraceae	Anaeromyxobacter
otu88	-0.59154	0.30633	-0.34137	0.680487	-0.492726	0.450322	Bacteria	Proteobacteria	Alphaproteobacteria	Rhizobiales	Hyphomicrobiaceae	Pedomicrobium
otu887	-0.853309	NA	0.229236	NA	-1.64588	0.0918887	Bacteria	Proteobacteria	Gammaproteobacteria	Burkholderiales	TRA3-20	NA
otu8990	-0.828611	0.182936	-0.929462	0.238929	-1.63416	0.00107386	Bacteria	Proteobacteria	Gammaproteobacteria	Burkholderiales	Nitrosomonadaceae	Ellin6067
otu9	0.163491	0.729967	1.34532	0.000669541	0.0997529	0.866319	Bacteria	Proteobacteria	Alphaproteobacteria	Rhizobiales	Xanthobacteraceae	Bradyrhizobium
otu907	1.18718	0.464748	3.26386	0.159702	1.30712	0.560616	Bacteria	Bacteroidota	Bacteroidia	Sphingobacteriales	Sphingobacteriaceae	Mucilaginibacter
otu945	1.37678	0.0227709	1.67996	0.00607582	0.969962	0.112103	Bacteria	Actinobacteriota	Actinobacteria	Frankiales	Frankiaceae	Jatrophihabitans
otu97	-0.130438	0.854933	1.42678	0.0174091	-0.243753	0.735798	Bacteria	Proteobacteria	Gammaproteobacteria	Burkholderiales	Comamonadaceae	NA
otu9780	1.67508	0.279859	4.15436	0.000811451	5.61277	0.000663119	Bacteria	Firmicutes	Bacilli	Paenibacillales	Paenibacillaceae	Paenibacillus
otu98	-0.583381	0.143405	-1.36414	0.00192437	-0.923966	0.0228988	Bacteria	Proteobacteria	Alphaproteobacteria	NA	NA	NA
otu9907	1.16579	NA	1.09389	NA	1.41292	0.242715	Bacteria	Planctomycetota	Planctomycetes	Isosphaerales	Isosphaeraceae	NA
