# Supplementary material for: Fine scale sampling reveals early differentiation of rhizosphere microbiome from bulk soil in young Brachypodium plant roots
Source: ISME Commun. 2023 Jun 6;3:54. doi: 10.1038/s43705-023-00265-1 (PMC10244434; doi:10.1038/s43705-023-00265-1)
Supplement: Supplementary file 4 — Supplemental Table S3 [file 43705_2023_265_MOESM4_ESM.xlsx]

## Sheet: Sheet1
Table S3. Tip vs Base comparison in various containers for 150 differentially abundant OTUs
OTU_ID	LFC_EcoFAB	padj_EcoFAB	LFC_Pot	padj_Pot	LFC_Tube	padj_Tube	Kingdom	Phylum	Class	Order	Family	Genus
otu1	-1.7272	1	0.171382	1	-1.19919	1	Bacteria	Proteobacteria	Gammaproteobacteria	Burkholderiales	Burkholderiaceae	Burkholderia-Caballeronia-Paraburkholderia
otu1044	0.915117	1	-1.26224	1	-0.295235	1	Bacteria	Acidobacteriota	Blastocatellia	Pyrinomonadales	Pyrinomonadaceae	RB41
otu1080	-0.233727	1	-0.255379	1	0.665469	1	Bacteria	Acidobacteriota	Acidobacteriae	Subgroup 2	NA	NA
otu1098	0.354984	1	0.446105	1	-0.149549	1	Bacteria	Proteobacteria	Alphaproteobacteria	Caulobacterales	Caulobacteraceae	Phenylobacterium
otu11	-2.81554	0.235937	-1.68324	1	-1.50812	0.969411	Bacteria	Bacteroidota	Bacteroidia	Sphingobacteriales	Sphingobacteriaceae	Mucilaginibacter
otu110	0.159553	1	-0.933757	1	0.687444	1	Bacteria	Acidobacteriota	Holophagae	Subgroup 7	NA	NA
otu11549	-1.99891	0.492063	0.707676	1	0.70714	1	Bacteria	Verrucomicrobiota	Verrucomicrobiae	Chthoniobacterales	Chthoniobacteraceae	Candidatus Udaeobacter
otu118	-2.11664	0.246592	0.46206	1	0.40595	1	Bacteria	Verrucomicrobiota	Verrucomicrobiae	Chthoniobacterales	Chthoniobacteraceae	Candidatus Udaeobacter
otu1187	0.0208783	1	0.22554	1	0.170363	1	Bacteria	Acidobacteriota	Acidobacteriae	Solibacterales	Solibacteraceae	Candidatus Solibacter
otu1195	0.456749	1	0.852166	1	-1.50311	0.790953	Bacteria	Planctomycetota	Phycisphaerae	Tepidisphaerales	WD2101 soil group	NA
otu1199	-0.122164	1	0.617375	1	-0.652163	1	Bacteria	Gemmatimonadota	Gemmatimonadetes	Gemmatimonadales	Gemmatimonadaceae	Gemmatimonas
otu1203	-1.6751	0.783001	-0.196675	1	-0.502366	1	Bacteria	Verrucomicrobiota	Verrucomicrobiae	Chthoniobacterales	Chthoniobacteraceae	Candidatus Udaeobacter
otu1249	-1.10553	1	1.91791	1	-2.33413	0.653939	Bacteria	Actinobacteriota	Actinobacteria	Micrococcales	Microbacteriaceae	Leifsonia
otu127	-2.4991	1	-3.95712	1	-2.28955	1	NA	NA	NA	NA	NA	NA
otu128	1.2056	1	4.1864	0.236458	-0.249947	1	Bacteria	Acidobacteriota	Acidobacteriae	Acidobacteriales	Acidobacteriaceae (Subgroup 1)	Edaphobacter
otu1296	-0.395656	1	-0.622288	1	0.58125	1	Bacteria	Acidobacteriota	Blastocatellia	Pyrinomonadales	Pyrinomonadaceae	RB41
otu133	0.0811982	1	-0.0533089	1	0.360417	1	Bacteria	Proteobacteria	Gammaproteobacteria	Burkholderiales	Nitrosomonadaceae	MND1
otu13369	0.164346	1	-0.355653	1	0.94813	1	Bacteria	Gemmatimonadota	Gemmatimonadetes	Gemmatimonadales	Gemmatimonadaceae	Gemmatimonas
otu134	-2.9742	1	-2.17595	1	-3.19728	0.178026	Bacteria	Bacteroidota	Bacteroidia	Sphingobacteriales	Sphingobacteriaceae	Mucilaginibacter
otu13572	-0.301562	1	0.816963	1	-0.375081	1	Bacteria	Verrucomicrobiota	Verrucomicrobiae	Chthoniobacterales	Chthoniobacteraceae	Candidatus Udaeobacter
otu1368	-0.518547	1	0.146288	1	0.573422	1	Bacteria	Verrucomicrobiota	Verrucomicrobiae	Chthoniobacterales	Chthoniobacteraceae	Candidatus Udaeobacter
otu1382	-0.856588	1	-0.191598	1	1.80771	0.360948	Bacteria	Verrucomicrobiota	Verrucomicrobiae	Chthoniobacterales	Chthoniobacteraceae	Candidatus Udaeobacter
otu1408	-1.26991	1	1.6386	1	-1.82888	1	Bacteria	Bacteroidota	Bacteroidia	Sphingobacteriales	Sphingobacteriaceae	Mucilaginibacter
otu142	-2.38483	1	-2.81847	1	-2.00566	1	NA	NA	NA	NA	NA	NA
otu145	-0.49297	1	-0.575001	1	-0.185466	1	Bacteria	Proteobacteria	Alphaproteobacteria	Rhizobiales	Beijerinckiaceae	Roseiarcus
otu1451	0.306557	1	0.263936	1	0.262948	1	Bacteria	Acidobacteriota	Blastocatellia	Blastocatellales	Blastocatellaceae	JGI 0001001-H03
otu14577	-1.00082	1	0.0330877	1	0.652263	1	Bacteria	Firmicutes	Bacilli	Paenibacillales	Paenibacillaceae	Paenibacillus
otu1466	0.0707842	1	0.124734	1	1.60116	0.163356	Bacteria	Chloroflexi	AD3	NA	NA	NA
otu14707	-0.292278	1	-0.475089	1	-0.197837	1	Bacteria	Acidobacteriota	Vicinamibacteria	Vicinamibacterales	uncultured	NA
otu1481	0.173808	1	0.666373	1	-0.345515	1	Bacteria	Actinobacteriota	Actinobacteria	Frankiales	Geodermatophilaceae	Geodermatophilus
otu151	0.0423981	1	0.586128	1	0.777729	1	Bacteria	Proteobacteria	Alphaproteobacteria	Elsterales	NA	NA
otu152	-0.144153	1	0.154016	1	0.195002	1	Bacteria	Proteobacteria	Alphaproteobacteria	NA	NA	NA
otu153	0.92576	1	0.71649	1	2.05727	0.0645683	Bacteria	Chloroflexi	AD3	NA	NA	NA
otu1532	1.03384	1	-0.986736	1	1.41374	0.566052	Bacteria	Acidobacteriota	Holophagae	Subgroup 7	NA	NA
otu156	0.216933	1	-0.509122	1	0.190062	1	Bacteria	Proteobacteria	Alphaproteobacteria	Rhizobiales	NA	NA
otu16	-0.718645	1	1.08444	1	-0.807246	0.995224	Bacteria	Proteobacteria	Alphaproteobacteria	Rhizobiales	Rhizobiaceae	Mesorhizobium
otu1609	0.295175	1	-0.0545739	1	-0.476868	1	Bacteria	Planctomycetota	Planctomycetes	Isosphaerales	Isosphaeraceae	Aquisphaera
otu161	0.710929	1	-0.256379	1	0.350606	1	Bacteria	Actinobacteriota	Thermoleophilia	Gaiellales	Gaiellaceae	Gaiella
otu1682	-1.78457	0.783001	0.069034	1	0.0991832	1	Bacteria	Proteobacteria	Alphaproteobacteria	Sphingomonadales	Sphingomonadaceae	NA
otu1688	-0.350962	1	1.10385	1	-0.13113	1	Bacteria	Bacteroidota	Bacteroidia	Chitinophagales	Chitinophagaceae	NA
otu1689	1.06101	1	1.09683	1	-0.44062	1	Bacteria	Proteobacteria	Gammaproteobacteria	Burkholderiales	Oxalobacteraceae	NA
otu1700	-0.867063	1	-1.42637	1	0.6478	1	Bacteria	Chloroflexi	Ktedonobacteria	Ktedonobacterales	Ktedonobacteraceae	FCPS473
otu1730	0.198859	1	-0.394734	1	0.996136	1	Bacteria	Acidobacteriota	Holophagae	Subgroup 7	NA	NA
otu174	0.0767691	1	0.387037	1	-0.487822	1	Bacteria	Chloroflexi	TK10	NA	NA	NA
otu175	-0.525495	1	0.344502	1	0.811822	0.790953	Bacteria	Proteobacteria	Gammaproteobacteria	Burkholderiales	SC-I-84	NA
otu1916	-0.332599	1	-0.38426	1	0.626662	1	Bacteria	Proteobacteria	Gammaproteobacteria	Burkholderiales	Nitrosomonadaceae	MND1
otu199	0.369025	1	0.745104	1	0.34351	1	Bacteria	Proteobacteria	Gammaproteobacteria	Burkholderiales	Nitrosomonadaceae	Ellin6067
otu20	0.236508	1	-0.405788	1	-0.574775	1	Bacteria	Chloroflexi	Chloroflexia	Elev-1554	NA	NA
otu2035	-0.474614	1	0.41818	1	-0.189498	1	Bacteria	Acidobacteriota	Acidobacteriae	Acidobacteriales	Acidobacteriaceae (Subgroup 1)	Acidipila
otu210	-0.0480784	1	0.18337	1	-0.336068	1	Bacteria	Proteobacteria	Alphaproteobacteria	Elsterales	NA	NA
otu218	-0.0203362	1	-0.708268	1	0.509712	1	Bacteria	Proteobacteria	Alphaproteobacteria	Rhizobiales	Xanthobacteraceae	NA
otu23	0.611589	1	-0.488913	1	0.231837	1	Bacteria	Actinobacteriota	Thermoleophilia	Gaiellales	Gaiellaceae	Gaiella
otu233	-0.232564	1	0.347565	1	0.518808	1	Bacteria	Actinobacteriota	Acidimicrobiia	Microtrichales	NA	NA
otu234	-0.116039	1	0.0229312	1	-0.333622	1	Bacteria	Chloroflexi	Chloroflexia	Elev-1554	NA	NA
otu2348	0.904241	1	4.11982	0.00222444	-0.239039	1	Bacteria	Actinobacteriota	Actinobacteria	Corynebacteriales	Mycobacteriaceae	Mycobacterium
otu235	1.20414	1	1.62072	1	1.15515	1	Bacteria	Acidobacteriota	Blastocatellia	Pyrinomonadales	Pyrinomonadaceae	RB41
otu2382	0.708918	1	0.591921	1	-0.791815	1	Bacteria	Armatimonadota	NA	NA	NA	NA
otu24	-0.575723	1	-0.301594	1	-0.459045	1	Bacteria	Proteobacteria	Gammaproteobacteria	Burkholderiales	Comamonadaceae	NA
otu2413	-0.946979	1	0.397836	1	0.0416327	1	Bacteria	Proteobacteria	Gammaproteobacteria	Burkholderiales	Nitrosomonadaceae	Ellin6067
otu2490	1.03159	1	-0.711657	1	-2.06354	0.911991	Bacteria	Armatimonadota	Armatimonadia	Armatimonadales	NA	NA
otu2497	0.0113003	1	0.0467374	1	0.346418	0.81412	Bacteria	Actinobacteriota	Thermoleophilia	Solirubrobacterales	Solirubrobacteraceae	Conexibacter
otu2531	2.12006	1	-0.152102	1	-0.298576	1	Bacteria	WPS-2	NA	NA	NA	NA
otu2563	-1.69796	1	0.735418	1	-0.618295	1	Bacteria	Acidobacteriota	Holophagae	Subgroup 7	NA	NA
otu26	-0.581797	1	0.0372269	1	-0.396737	1	Bacteria	Proteobacteria	Gammaproteobacteria	Burkholderiales	Oxalobacteraceae	NA
otu264	-0.326111	1	-0.296545	1	0.169284	1	Bacteria	Verrucomicrobiota	Verrucomicrobiae	Chthoniobacterales	Chthoniobacteraceae	Candidatus Udaeobacter
otu2774	0.78612	1	1.95435	1	1.31417	0.790953	Bacteria	Armatimonadota	Fimbriimonadia	Fimbriimonadales	Fimbriimonadaceae	Fimbriimonas
otu2818	0.783307	1	-0.0471067	1	1.73829	0.384152	Bacteria	Acidobacteriota	Holophagae	Subgroup 7	NA	NA
otu282	0.901321	1	0.759602	1	-0.974183	1	Bacteria	Proteobacteria	Gammaproteobacteria	Burkholderiales	Burkholderiaceae	Burkholderia-Caballeronia-Paraburkholderia
otu2860	-1.23706	1	-2.65375	1	-0.759134	1	Bacteria	Armatimonadota	Armatimonadia	Armatimonadales	NA	NA
otu2867	0.398845	1	-0.695281	1	-0.743246	1	Bacteria	Planctomycetota	Pla4 lineage	NA	NA	NA
otu2884	-0.25748	1	-2.4686	1	-0.034993	1	Bacteria	Acidobacteriota	Blastocatellia	Pyrinomonadales	Pyrinomonadaceae	RB41
otu2939	-0.659876	1	-0.395975	1	0.298414	1	Bacteria	Acidobacteriota	Acidobacteriae	Acidobacteriales	NA	NA
otu30	-1.68893	1	0.0552104	1	-0.459558	1	Bacteria	Proteobacteria	Gammaproteobacteria	Burkholderiales	Oxalobacteraceae	NA
otu3000	-0.818748	1	-0.940588	1	0.0431413	1	Bacteria	Gemmatimonadota	Gemmatimonadetes	Gemmatimonadales	Gemmatimonadaceae	NA
otu3015	0.0270425	1	0.570775	1	0.218414	1	Bacteria	Actinobacteriota	Actinobacteria	Pseudonocardiales	Pseudonocardiaceae	Actinomycetospora
otu305	0.0307877	1	0.504808	1	0.46071	1	Bacteria	Verrucomicrobiota	Verrucomicrobiae	Chthoniobacterales	Chthoniobacteraceae	Candidatus Udaeobacter
otu3076	0.0232763	1	-0.844064	1	0.349335	1	Bacteria	Acidobacteriota	Acidobacteriae	Solibacterales	Solibacteraceae	Candidatus Solibacter
otu308	-0.643357	1	-1.01371	1	-0.662646	1	Bacteria	Proteobacteria	Alphaproteobacteria	Rhizobiales	NA	NA
otu3135	0.62373	1	-0.0329703	1	-0.0246345	1	Bacteria	Proteobacteria	Alphaproteobacteria	Rhizobiales	Xanthobacteraceae	Rhodoplanes
otu3138	1.63544	1	-0.668062	1	-0.515095	1	Bacteria	Firmicutes	Bacilli	Bacillales	Bacillaceae	Bacillus
otu32	-0.201807	1	-0.33073	1	0.541862	0.358079	Bacteria	Acidobacteriota	Acidobacteriae	Bryobacterales	Bryobacteraceae	Bryobacter
otu338	-0.567375	1	0.0973793	1	0.616158	1	Bacteria	Proteobacteria	Alphaproteobacteria	Rhizobiales	Beijerinckiaceae	Psychroglaciecola
otu346	-0.0499302	1	-0.024684	1	0.336525	1	Bacteria	Proteobacteria	Gammaproteobacteria	Burkholderiales	SC-I-84	NA
otu349	-0.000982718	1	-0.251941	1	0.397497	1	Bacteria	Actinobacteriota	Acidimicrobiia	NA	NA	NA
otu352	0.701989	1	0.642171	1	0.76838	1	Bacteria	Chloroflexi	AD3	NA	NA	NA
otu3626	0.694517	1	-0.538593	1	-0.399612	1	Bacteria	Acidobacteriota	Thermoanaerobaculia	Thermoanaerobaculales	Thermoanaerobaculaceae	Subgroup 10
otu367	0.0189045	1	-0.307734	1	1.06771	0.384152	Bacteria	Acidobacteriota	Acidobacteriae	NA	NA	NA
otu3740	-0.881073	1	0.688861	1	-1.07576	1	Bacteria	Firmicutes	Bacilli	Bacillales	NA	NA
otu376	0.0863891	1	0.0992588	1	-0.72783	1	Bacteria	Gemmatimonadota	Gemmatimonadetes	Gemmatimonadales	Gemmatimonadaceae	NA
otu3775	-0.124758	1	0.641085	1	-0.363821	1	Bacteria	Chloroflexi	Ktedonobacteria	Ktedonobacterales	Ktedonobacteraceae	Thermosporothrix
otu3798	0.380915	1	-1.38236	1	2.66753	0.377091	NA	NA	NA	NA	NA	NA
otu38	0.242128	1	2.69031	1	-0.309506	1	Bacteria	Myxococcota	Myxococcia	Myxococcales	Myxococcaceae	NA
otu387	-1.49247	1	-1.3759	1	1.1339	1	Bacteria	Proteobacteria	Gammaproteobacteria	Burkholderiales	Oxalobacteraceae	NA
otu410	-0.488197	1	-0.632485	1	-3.01651	0.0127481	Bacteria	Bacteroidota	Bacteroidia	Chitinophagales	Chitinophagaceae	Niastella
otu4113	0.291252	1	-1.10777	1	0.0916059	1	Bacteria	Firmicutes	Bacilli	Paenibacillales	Paenibacillaceae	Paenibacillus
otu422	-0.0584849	1	-0.230369	1	-0.227129	1	Bacteria	Proteobacteria	Alphaproteobacteria	Rhizobiales	Xanthobacteraceae	Rhodoplanes
otu439	0.581478	1	-1.10812	1	-0.626162	1	Bacteria	Verrucomicrobiota	Verrucomicrobiae	Pedosphaerales	Pedosphaeraceae	NA
otu4882	0.629397	1	-1.71577	1	0.0390845	1	Bacteria	Firmicutes	Bacilli	Bacillales	Bacillaceae	Bacillus
otu492	-0.0372286	1	-0.56624	1	-0.382846	1	Bacteria	Proteobacteria	Alphaproteobacteria	NA	NA	NA
otu4922	0.540711	1	-0.450747	1	-0.547999	1	Bacteria	Acidobacteriota	NA	NA	NA	NA
otu4942	0.241112	1	1.18931	1	0.520675	1	Bacteria	Actinobacteriota	Thermoleophilia	Solirubrobacterales	Solirubrobacteraceae	Solirubrobacter
otu499	0.722466	1	0.69498	1	-0.784962	1	Bacteria	Actinobacteriota	Actinobacteria	Frankiales	Acidothermaceae	Acidothermus
otu5204	0.539199	1	0.647437	1	-0.547718	1	Bacteria	Proteobacteria	Alphaproteobacteria	Rhizobiales	Xanthobacteraceae	NA
otu523	-0.699501	1	-0.253491	1	0.747947	1	Bacteria	Acidobacteriota	Holophagae	Subgroup 7	NA	NA
otu54	0.283402	1	-0.76445	1	0.348918	1	Bacteria	Firmicutes	Bacilli	Paenibacillales	Paenibacillaceae	NA
otu5401	0.608575	1	0.774928	1	-0.215574	1	Bacteria	Actinobacteriota	Acidimicrobiia	NA	NA	NA
otu554	-0.109476	1	0.42091	1	-0.629721	1	Bacteria	Proteobacteria	Alphaproteobacteria	Rhizobiales	KF-JG30-B3	NA
otu56	-1.10007	1	0.379311	1	-1.82721	0.384152	Bacteria	Proteobacteria	Alphaproteobacteria	Sphingomonadales	Sphingomonadaceae	Sphingomonas
otu561	-0.359481	1	-0.856265	1	0.266469	1	Bacteria	Acidobacteriota	Acidobacteriae	Bryobacterales	Bryobacteraceae	Bryobacter
otu575	-0.190371	1	0.195948	1	-0.0892738	1	Bacteria	Acidobacteriota	Vicinamibacteria	Vicinamibacterales	NA	NA
otu601	0.49514	1	-0.0461674	1	-0.30208	1	Bacteria	Gemmatimonadota	Gemmatimonadetes	Gemmatimonadales	Gemmatimonadaceae	NA
otu61	-0.19648	1	-0.423996	1	0.156452	1	Bacteria	Gemmatimonadota	Gemmatimonadetes	Gemmatimonadales	Gemmatimonadaceae	NA
otu63	0.188932	1	-0.0258598	1	0.0548388	1	Bacteria	Proteobacteria	Alphaproteobacteria	Rhizobiales	Xanthobacteraceae	NA
otu630	-0.271654	1	-0.400782	1	-0.0945957	1	Bacteria	Verrucomicrobiota	Verrucomicrobiae	Chthoniobacterales	Chthoniobacteraceae	Candidatus Udaeobacter
otu649	0.963092	1	-0.0926553	1	1.29586	0.384152	Bacteria	Actinobacteriota	Acidimicrobiia	NA	NA	NA
otu654	-0.887363	1	-0.827379	1	-0.191685	1	Bacteria	Bdellovibrionota	Oligoflexia	0319-6G20	NA	NA
otu657	-0.330114	1	2.43232	1	-0.738693	1	Bacteria	Proteobacteria	Gammaproteobacteria	Burkholderiales	Oxalobacteraceae	NA
otu6592	0.291851	1	-0.485862	1	1.51124	0.92882	Bacteria	Acidobacteriota	Vicinamibacteria	Vicinamibacterales	Vicinamibacteraceae	NA
otu662	-3.19387	1	-0.57215	1	-3.33691	0.384152	Bacteria	Bacteroidota	Bacteroidia	Chitinophagales	Chitinophagaceae	Niastella
otu6644	0.0173407	1	-0.188098	1	-1.0295	1	Bacteria	Gemmatimonadota	Gemmatimonadetes	Gemmatimonadales	Gemmatimonadaceae	NA
otu667	-1.88526	1	-4.66401	0.755982	-3.29946	0.358079	Bacteria	Verrucomicrobiota	Verrucomicrobiae	Chthoniobacterales	Chthoniobacteraceae	Chthoniobacter
otu676	-0.397551	1	-0.284783	1	0.561652	1	Bacteria	Actinobacteriota	Thermoleophilia	Solirubrobacterales	67-14	NA
otu6858	-1.26746	1	-0.869467	1	-0.288306	1	Bacteria	Verrucomicrobiota	Verrucomicrobiae	Chthoniobacterales	Chthoniobacteraceae	NA
otu70	0.133987	1	0.204183	1	0.0659881	1	Bacteria	Actinobacteriota	Acidimicrobiia	NA	NA	NA
otu7125	-0.615885	1	-0.391838	1	0.423774	1	Bacteria	Chloroflexi	TK10	NA	NA	NA
otu7136	0.357581	1	-1.17004	1	-0.0590782	1	Bacteria	Firmicutes	Bacilli	Bacillales	Bacillaceae	Bacillus
otu7199	0.496049	1	-0.514651	1	-0.295425	1	Bacteria	Firmicutes	Bacilli	Bacillales	NA	NA
otu72	-0.549741	1	-0.426253	1	-0.312977	1	Bacteria	Gemmatimonadota	Gemmatimonadetes	Gemmatimonadales	Gemmatimonadaceae	NA
otu733	-1.89646	1	-0.660245	1	-2.28962	1	NA	NA	NA	NA	NA	NA
otu76	0	1	-3.37184	1	1.29339	1	Bacteria	Proteobacteria	Gammaproteobacteria	Burkholderiales	Oxalobacteraceae	NA
otu768	-1.31468	1	-0.949537	1	0.605472	1	Bacteria	Verrucomicrobiota	Verrucomicrobiae	Pedosphaerales	Pedosphaeraceae	NA
otu7767	-0.727213	1	-0.00467946	1	-0.682532	1	Bacteria	Verrucomicrobiota	Verrucomicrobiae	Chthoniobacterales	Chthoniobacteraceae	Candidatus Udaeobacter
otu793	-0.607541	1	0.150297	1	-1.18177	0.384152	Bacteria	Planctomycetota	Phycisphaerae	Tepidisphaerales	WD2101 soil group	NA
otu8	0.0375453	1	-0.108216	1	0.232017	1	Bacteria	Actinobacteriota	Thermoleophilia	Gaiellales	Gaiellaceae	Gaiella
otu80	0.107619	1	0.134205	1	0.0912896	1	Bacteria	Firmicutes	Bacilli	Bacillales	Bacillaceae	Bacillus
otu8266	1.23607	1	2.2411	1	-0.448248	1	Bacteria	Proteobacteria	Alphaproteobacteria	Micropepsales	Micropepsaceae	NA
otu85	-0.55713	1	0.106593	1	0.194834	1	Bacteria	Proteobacteria	Alphaproteobacteria	Elsterales	NA	NA
otu857	-0.339669	1	0.308143	1	-0.16456	1	Bacteria	Actinobacteriota	Thermoleophilia	Gaiellales	NA	NA
otu867	0.263819	1	0.958106	1	-1.01299	1	Bacteria	Chloroflexi	Ktedonobacteria	Ktedonobacterales	Ktedonobacteraceae	1921-2
otu87	-0.129629	1	0.300462	1	-0.0775174	1	Bacteria	Myxococcota	Myxococcia	Myxococcales	Anaeromyxobacteraceae	Anaeromyxobacter
otu88	0.128649	1	0.794812	1	0.435612	1	Bacteria	Proteobacteria	Alphaproteobacteria	Rhizobiales	Hyphomicrobiaceae	Pedomicrobium
otu887	-0.213832	1	-0.173988	1	0.237156	1	Bacteria	Proteobacteria	Gammaproteobacteria	Burkholderiales	TRA3-20	NA
otu8990	-0.205929	1	-0.0554217	1	0.20458	1	Bacteria	Proteobacteria	Gammaproteobacteria	Burkholderiales	Nitrosomonadaceae	Ellin6067
otu9	-0.19318	1	0.715181	1	0.135937	1	Bacteria	Proteobacteria	Alphaproteobacteria	Rhizobiales	Xanthobacteraceae	Bradyrhizobium
otu907	-1.30879	1	-1.16054	1	-2.98576	0.102662	Bacteria	Bacteroidota	Bacteroidia	Sphingobacteriales	Sphingobacteriaceae	Mucilaginibacter
otu945	0.198562	1	0.41502	1	0.179678	1	Bacteria	Actinobacteriota	Actinobacteria	Frankiales	Frankiaceae	Jatrophihabitans
otu97	0.00442219	1	0.848995	1	-0.363357	1	Bacteria	Proteobacteria	Gammaproteobacteria	Burkholderiales	Comamonadaceae	NA
otu9780	-1.16426	1	1.08876	1	1.18095	1	Bacteria	Firmicutes	Bacilli	Paenibacillales	Paenibacillaceae	Paenibacillus
otu98	0.136027	1	-0.472016	1	-0.306205	1	Bacteria	Proteobacteria	Alphaproteobacteria	NA	NA	NA
otu9907	-0.546276	1	-0.162918	1	-0.711286	1	Bacteria	Planctomycetota	Planctomycetes	Isosphaerales	Isosphaeraceae	NA
