# Supplementary material for: Fine scale sampling reveals early differentiation of rhizosphere microbiome from bulk soil in young Brachypodium plant roots
Source: ISME Commun. 2023 Jun 6;3:54. doi: 10.1038/s43705-023-00265-1 (PMC10244434; doi:10.1038/s43705-023-00265-1)
Supplement: Supplementary file 5 — Supplemental Table S5 [file 43705_2023_265_MOESM5_ESM.xlsx]

## Sheet: OTUs_DA
Table S5. 150 differentially abundant OTUs, their taxonomic information and LFC values across different root locations
OTU_ID	LFC_TipvsBulk	padj_TipvsBulk	LFC_BasevsBulk	padj_BasevsBulk	LFC_TipvsBase	padj_TipvsBase	Kingdom	Phylum	Class	Order	Family	Genus
otu1	0.713188	0.332545	1.76827	0.00170601	-1.05508	0.192291	Bacteria	Proteobacteria	Gammaproteobacteria	Burkholderiales	Burkholderiaceae	Burkholderia-Caballeronia-Paraburkholderia
otu1044	-1.6723	0.00587971	-1.81277	0.000616971	0.14047	0.946346	Bacteria	Acidobacteriota	Blastocatellia	Pyrinomonadales	Pyrinomonadaceae	RB41
otu1080	-1.68506	0.0029303	-1.77209	0.000217521	0.0870336	NA	Bacteria	Acidobacteriota	Acidobacteriae	Subgroup 2	NA	NA
otu1098	0.589888	0.0774248	0.465993	0.13336	0.123895	0.915207	Bacteria	Proteobacteria	Alphaproteobacteria	Caulobacterales	Caulobacteraceae	Phenylobacterium
otu11	1.7224	0.0153006	3.71961	8.97e-11	-1.9972	0.000865255	Bacteria	Bacteroidota	Bacteroidia	Sphingobacteriales	Sphingobacteriaceae	Mucilaginibacter
otu110	-1.1808	0.000126415	-1.29582	1.61e-06	0.115025	0.925204	Bacteria	Acidobacteriota	Holophagae	Subgroup 7	NA	NA
otu11549	-0.888162	0.0804457	-0.876069	0.0472355	-0.0120923	0.990843	Bacteria	Verrucomicrobiota	Verrucomicrobiae	Chthoniobacterales	Chthoniobacteraceae	Candidatus Udaeobacter
otu118	-0.917872	0.080974	-0.572306	0.244624	-0.345565	0.808972	Bacteria	Verrucomicrobiota	Verrucomicrobiae	Chthoniobacterales	Chthoniobacteraceae	Candidatus Udaeobacter
otu1187	-0.907146	0.0335802	-1.00948	0.00406132	0.102331	0.946346	Bacteria	Acidobacteriota	Acidobacteriae	Solibacterales	Solibacteraceae	Candidatus Solibacter
otu1195	-1.19909	0.00723765	-1.17059	0.00170601	-0.0285025	0.982383	Bacteria	Planctomycetota	Phycisphaerae	Tepidisphaerales	WD2101 soil group	NA
otu1199	-1.17218	0.00716394	-1.01041	0.00658733	-0.16177	0.925204	Bacteria	Gemmatimonadota	Gemmatimonadetes	Gemmatimonadales	Gemmatimonadaceae	Gemmatimonas
otu1203	-1.47923	0.000173243	-0.713695	0.0497264	-0.765533	0.211243	Bacteria	Verrucomicrobiota	Verrucomicrobiae	Chthoniobacterales	Chthoniobacteraceae	Candidatus Udaeobacter
otu1249	1.81817	0.0989658	2.26724	0.0191644	-0.449062	0.892339	Bacteria	Actinobacteriota	Actinobacteria	Micrococcales	Microbacteriaceae	Leifsonia
otu127	3.31889	0.0132099	5.93706	8.49e-08	-2.61817	0.0181868	NA	NA	NA	NA	NA	NA
otu128	1.43099	0.225066	-0.260066	0.838808	1.69105	0.237413	Bacteria	Acidobacteriota	Acidobacteriae	Acidobacteriales	Acidobacteriaceae (Subgroup 1)	Edaphobacter
otu1296	-1.02511	0.0116525	-0.981846	0.00606601	-0.0432667	0.973088	Bacteria	Acidobacteriota	Blastocatellia	Pyrinomonadales	Pyrinomonadaceae	RB41
otu133	-0.834783	0.00139455	-0.958418	2.08e-05	0.123635	0.908255	Bacteria	Proteobacteria	Gammaproteobacteria	Burkholderiales	Nitrosomonadaceae	MND1
otu13369	-0.732329	0.242259	-0.947826	0.0610294	0.215498	NA	Bacteria	Gemmatimonadota	Gemmatimonadetes	Gemmatimonadales	Gemmatimonadaceae	Gemmatimonas
otu134	2.46951	0.0344781	5.39479	5.2e-09	-2.92528	0.000435036	Bacteria	Bacteroidota	Bacteroidia	Sphingobacteriales	Sphingobacteriaceae	Mucilaginibacter
otu13572	-1.17797	0.000682659	-1.11174	0.000146932	-0.0662263	0.963347	Bacteria	Verrucomicrobiota	Verrucomicrobiae	Chthoniobacterales	Chthoniobacteraceae	Candidatus Udaeobacter
otu1368	-0.840356	0.0804457	-0.96647	0.0179185	0.126114	0.944445	Bacteria	Verrucomicrobiota	Verrucomicrobiae	Chthoniobacterales	Chthoniobacteraceae	Candidatus Udaeobacter
otu1382	-0.728438	0.257189	-1.05832	0.045081	0.329885	0.872459	Bacteria	Verrucomicrobiota	Verrucomicrobiae	Chthoniobacterales	Chthoniobacteraceae	Candidatus Udaeobacter
otu1408	2.5838	0.101392	3.27791	0.0179185	-0.694114	NA	Bacteria	Bacteroidota	Bacteroidia	Sphingobacteriales	Sphingobacteriaceae	Mucilaginibacter
otu142	2.28335	0.0704676	4.6391	2.16e-06	-2.35575	0.0178454	NA	NA	NA	NA	NA	NA
otu145	0.72869	0.0258472	1.08676	3.69e-05	-0.358069	0.449492	Bacteria	Proteobacteria	Alphaproteobacteria	Rhizobiales	Beijerinckiaceae	Roseiarcus
otu1451	-0.714876	0.188244	-0.929658	0.038149	0.214782	0.912224	Bacteria	Acidobacteriota	Blastocatellia	Blastocatellales	Blastocatellaceae	JGI 0001001-H03
otu14577	3.21705	0.00377688	3.34486	0.00110998	-0.12781	NA	Bacteria	Firmicutes	Bacilli	Paenibacillales	Paenibacillaceae	Paenibacillus
otu1466	-0.380929	0.443137	-1.06063	0.0037122	0.679704	0.295693	Bacteria	Chloroflexi	AD3	NA	NA	NA
otu14707	-0.804955	0.00298306	-0.476441	0.0527851	-0.328514	0.515676	Bacteria	Acidobacteriota	Vicinamibacteria	Vicinamibacterales	NA	NA
otu1481	1.24977	0.000524395	1.19032	0.000295916	0.0594525	0.963347	Bacteria	Actinobacteriota	Actinobacteria	Frankiales	Geodermatophilaceae	Geodermatophilus
otu151	-0.725622	0.0794649	-1.1975	0.000339223	0.471876	0.515676	Bacteria	Proteobacteria	Alphaproteobacteria	Elsterales	NA	NA
otu152	-1.30398	1.08e-08	-1.37616	2.68e-12	0.0721858	0.944445	Bacteria	Proteobacteria	Alphaproteobacteria	NA	NA	NA
otu153	-0.196233	0.753868	-1.5062	0.000395946	1.30997	0.00777969	Bacteria	Chloroflexi	AD3	NA	NA	NA
otu1532	-0.831422	0.0989658	-1.4439	0.000342038	0.612474	0.489903	Bacteria	Acidobacteriota	Holophagae	Subgroup 7	NA	NA
otu156	-0.570466	0.0361402	-0.635771	0.00644345	0.0653045	0.945845	Bacteria	Proteobacteria	Alphaproteobacteria	Rhizobiales	NA	NA
otu16	1.04938	0.0118676	1.36173	0.000146085	-0.312346	0.77396	Bacteria	Proteobacteria	Alphaproteobacteria	Rhizobiales	Rhizobiaceae	Mesorhizobium
otu1609	1.2866	0.00538526	1.425	0.000471954	-0.138405	0.925204	Bacteria	Planctomycetota	Planctomycetes	Isosphaerales	Isosphaeraceae	Aquisphaera
otu161	1.04765	3.44e-05	0.707714	0.00424151	0.339936	0.432749	Bacteria	Actinobacteriota	Thermoleophilia	Gaiellales	Gaiellaceae	Gaiella
otu1682	-0.776642	0.118896	-0.323601	0.49469	-0.45304	0.690592	Bacteria	Proteobacteria	Alphaproteobacteria	Sphingomonadales	Sphingomonadaceae	NA
otu1688	0.597213	0.299282	0.424065	0.42463	0.173148	0.925204	Bacteria	Bacteroidota	Bacteroidia	Chitinophagales	Chitinophagaceae	NA
otu1689	1.34511	0.185709	1.0569	0.28089	0.288208	0.925204	Bacteria	Proteobacteria	Gammaproteobacteria	Burkholderiales	Oxalobacteraceae	NA
otu1700	1.10112	0.173275	1.39863	0.0428807	-0.297513	0.890946	Bacteria	Chloroflexi	Ktedonobacteria	Ktedonobacterales	Ktedonobacteraceae	FCPS473
otu1730	-1.47145	0.000336963	-1.78085	3.41e-07	0.309399	0.830262	Bacteria	Acidobacteriota	Holophagae	Subgroup 7	NA	NA
otu174	-1.30896	5.42e-05	-1.25929	4.69e-06	-0.0496714	0.96513	Bacteria	Chloroflexi	TK10	NA	NA	NA
otu175	-0.366872	0.393957	-0.623849	0.0717593	0.256977	0.79999	Bacteria	Proteobacteria	Gammaproteobacteria	Burkholderiales	SC-I-84	NA
otu1916	-0.983203	0.0103933	-0.997176	0.00288615	0.0139731	0.990843	Bacteria	Proteobacteria	Gammaproteobacteria	Burkholderiales	Nitrosomonadaceae	MND1
otu199	-0.592612	0.155951	-1.01784	0.0022912	0.425225	0.515676	Bacteria	Proteobacteria	Gammaproteobacteria	Burkholderiales	Nitrosomonadaceae	Ellin6067
otu20	-1.46947	1.37e-07	-1.23797	7.96e-07	-0.231501	0.79999	Bacteria	Chloroflexi	Chloroflexia	Elev-1554	NA	NA
otu2035	1.06449	0.205209	1.19015	0.0979299	-0.125653	0.958817	Bacteria	Acidobacteriota	Acidobacteriae	Acidobacteriales	Acidobacteriaceae (Subgroup 1)	Acidipila
otu210	-1.16547	3.77e-05	-1.08447	9.55e-06	-0.0810075	0.945845	Bacteria	Proteobacteria	Alphaproteobacteria	Elsterales	NA	NA
otu218	-0.445978	0.184291	-0.492501	0.0813614	0.0465225	0.964149	Bacteria	Proteobacteria	Alphaproteobacteria	Rhizobiales	Xanthobacteraceae	NA
otu23	0.971761	5.71e-05	0.765516	0.000865705	0.206246	0.76551	Bacteria	Actinobacteriota	Thermoleophilia	Gaiellales	Gaiellaceae	Gaiella
otu233	-0.927249	0.000524395	-1.1438	5.61e-07	0.216554	0.79999	Bacteria	Actinobacteriota	Acidimicrobiia	Microtrichales	NA	NA
otu234	-1.2852	1.37e-07	-1.11672	4.05e-07	-0.168479	0.849944	Bacteria	Chloroflexi	Chloroflexia	Elev-1554	NA	NA
otu2348	0.277999	0.82596	-1.39473	0.132161	1.67273	0.167787	Bacteria	Actinobacteriota	Actinobacteria	Corynebacteriales	Mycobacteriaceae	Mycobacterium
otu235	-0.837086	0.156785	-2.09695	4.06e-06	1.25987	0.022542	Bacteria	Acidobacteriota	Blastocatellia	Pyrinomonadales	Pyrinomonadaceae	RB41
otu2382	-0.819913	0.0335802	-0.970197	0.00263428	0.150284	0.925204	Bacteria	Armatimonadota	NA	NA	NA	NA
otu24	1.54094	0.00352031	2.00503	1.44e-05	-0.464095	0.726955	Bacteria	Proteobacteria	Gammaproteobacteria	Burkholderiales	Comamonadaceae	NA
otu2413	-0.92572	0.00274192	-0.756579	0.00677682	-0.169141	0.885322	Bacteria	Proteobacteria	Gammaproteobacteria	Burkholderiales	Nitrosomonadaceae	Ellin6067
otu2490	0.951028	0.532306	1.89551	0.114986	-0.944484	NA	Bacteria	Armatimonadota	Armatimonadia	Armatimonadales	NA	NA
otu2497	0.560548	3.44e-05	0.402492	0.00188783	0.158056	0.515676	Bacteria	Actinobacteriota	Thermoleophilia	Solirubrobacterales	Solirubrobacteraceae	Conexibacter
otu2531	-1.26897	0.0466137	-1.82127	0.000608707	0.552302	0.765637	Bacteria	WPS-2	NA	NA	NA	NA
otu2563	-1.33791	0.0136093	-0.759943	0.117942	-0.57797	0.65191	Bacteria	Acidobacteriota	Holophagae	Subgroup 7	NA	NA
otu26	1.34103	0.0272236	1.68273	0.00149314	-0.341704	0.849944	Bacteria	Proteobacteria	Gammaproteobacteria	Burkholderiales	Oxalobacteraceae	NA
otu264	-1.37976	8.18e-05	-1.26131	5.57e-05	-0.118449	0.93067	Bacteria	Verrucomicrobiota	Verrucomicrobiae	Chthoniobacterales	Chthoniobacteraceae	Candidatus Udaeobacter
otu2774	0.175186	0.834001	-1.13843	0.0656831	1.31362	0.0814051	Bacteria	Armatimonadota	Fimbriimonadia	Fimbriimonadales	Fimbriimonadaceae	Fimbriimonas
otu2818	-0.586288	0.341573	-1.48496	0.00144796	0.898673	0.293859	Bacteria	Acidobacteriota	Holophagae	Subgroup 7	NA	NA
otu282	1.76569	0.0828668	1.70628	0.0719195	0.059408	0.979099	Bacteria	Proteobacteria	Gammaproteobacteria	Burkholderiales	Burkholderiaceae	Burkholderia-Caballeronia-Paraburkholderia
otu2860	1.6114	0.198549	2.83484	0.00475757	-1.22344	0.449492	Bacteria	Armatimonadota	Armatimonadia	Armatimonadales	NA	NA
otu2867	-2.259	5.42e-05	-1.98649	2.21e-05	-0.272513	NA	Bacteria	Planctomycetota	Pla4 lineage	NA	NA	NA
otu2884	-2.03319	0.00304976	-1.21063	0.0538757	-0.822561	0.527238	Bacteria	Acidobacteriota	Blastocatellia	Pyrinomonadales	Pyrinomonadaceae	RB41
otu2939	-0.517874	0.207674	-0.287569	0.443768	-0.230305	0.840849	Bacteria	Acidobacteriota	Acidobacteriae	Acidobacteriales	NA	NA
otu30	1.99752	0.00135498	2.7809	4.11e-07	-0.783371	0.449492	Bacteria	Proteobacteria	Gammaproteobacteria	Burkholderiales	Oxalobacteraceae	NA
otu3000	-2.23497	4.6e-06	-1.749	1.24e-05	-0.485968	0.775209	Bacteria	Gemmatimonadota	Gemmatimonadetes	Gemmatimonadales	Gemmatimonadaceae	NA
otu3015	3.91326	1.14e-06	3.6593	1.71e-06	0.253957	0.890946	Bacteria	Actinobacteriota	Actinobacteria	Pseudonocardiales	Pseudonocardiaceae	Actinomycetospora
otu305	-0.851031	0.00353854	-1.1634	1.71e-06	0.312366	0.690592	Bacteria	Verrucomicrobiota	Verrucomicrobiae	Chthoniobacterales	Chthoniobacteraceae	Candidatus Udaeobacter
otu3076	0.583886	0.180923	0.677711	0.0615653	-0.0938246	0.944445	Bacteria	Acidobacteriota	Acidobacteriae	Solibacterales	Solibacteraceae	Candidatus Solibacter
otu308	-1.09233	0.00329281	-0.399898	0.260453	-0.692427	0.211243	Bacteria	Proteobacteria	Alphaproteobacteria	Rhizobiales	NA	NA
otu3135	-0.712009	0.0132099	-0.890147	0.00017481	0.178137	0.860286	Bacteria	Proteobacteria	Alphaproteobacteria	Rhizobiales	Xanthobacteraceae	Rhodoplanes
otu3138	3.87849	0.000126714	3.61082	0.00014824	0.26767	NA	Bacteria	Firmicutes	Bacilli	Bacillales	Bacillaceae	Bacillus
otu32	0.335359	0.0839521	0.251035	0.170722	0.0843245	0.893747	Bacteria	Acidobacteriota	Acidobacteriae	Bryobacterales	Bryobacteraceae	Bryobacter
otu338	-0.827139	0.0366383	-0.914008	0.00681839	0.0868698	0.946346	Bacteria	Proteobacteria	Alphaproteobacteria	Rhizobiales	Beijerinckiaceae	Psychroglaciecola
otu346	-0.683101	0.0823824	-0.818968	0.0153349	0.135866	0.925204	Bacteria	Proteobacteria	Gammaproteobacteria	Burkholderiales	SC-I-84	NA
otu349	-0.69651	0.0335802	-0.737237	0.00680443	0.0407268	0.968486	Bacteria	Actinobacteriota	Acidimicrobiia	NA	NA	NA
otu352	-0.822772	0.0808316	-1.48497	7.32e-05	0.662201	0.380444	Bacteria	Chloroflexi	AD3	NA	NA	NA
otu3626	-1.70832	0.0039348	-1.52783	0.00288615	-0.180496	0.940221	Bacteria	Acidobacteriota	Thermoanaerobaculia	Thermoanaerobaculales	Thermoanaerobaculaceae	Subgroup 10
otu367	-0.255546	0.577391	-0.603374	0.0872632	0.347828	0.726955	Bacteria	Acidobacteriota	Acidobacteriae	NA	NA	NA
otu3740	3.8809	0.000138677	4.49404	1.13e-06	-0.613133	0.79999	Bacteria	Firmicutes	Bacilli	Bacillales	NA	NA
otu376	-1.57209	0.00135498	-1.39437	0.000915847	-0.17772	0.929255	Bacteria	Gemmatimonadota	Gemmatimonadetes	Gemmatimonadales	Gemmatimonadaceae	NA
otu3775	0.88228	0.26338	0.939317	0.171158	-0.0570374	0.973088	Bacteria	Chloroflexi	Ktedonobacteria	Ktedonobacterales	Ktedonobacteraceae	Thermosporothrix
otu3798	0.655325	0.625834	-0.629847	0.609166	1.28517	0.449492	NA	NA	NA	NA	NA	NA
otu38	1.57891	0.0631521	1.15433	0.164855	0.424584	0.872459	Bacteria	Myxococcota	Myxococcia	Myxococcales	Myxococcaceae	NA
otu387	2.49122	2.45e-05	2.79634	3.41e-07	-0.305122	0.880283	Bacteria	Proteobacteria	Gammaproteobacteria	Burkholderiales	Oxalobacteraceae	NA
otu410	0.356511	0.659512	1.81466	0.000561625	-1.45815	0.0159994	Bacteria	Bacteroidota	Bacteroidia	Chitinophagales	Chitinophagaceae	Niastella
otu4113	3.26722	7.5e-05	3.36422	1.24e-05	-0.0969982	0.959221	Bacteria	Firmicutes	Bacilli	Paenibacillales	Paenibacillaceae	Paenibacillus
otu422	-0.912914	0.00067683	-0.722138	0.00187375	-0.190777	0.830262	Bacteria	Proteobacteria	Alphaproteobacteria	Rhizobiales	Xanthobacteraceae	Rhodoplanes
otu439	1.30208	0.0775625	1.56396	0.0145658	-0.261882	0.908255	Bacteria	Verrucomicrobiota	Verrucomicrobiae	Pedosphaerales	Pedosphaeraceae	NA
otu4882	3.84899	7.7e-06	3.9411	1.09e-06	-0.0921136	0.964149	Bacteria	Firmicutes	Bacilli	Bacillales	Bacillaceae	Bacillus
otu492	-1.41494	1.56e-05	-1.0918	7.32e-05	-0.323142	0.765637	Bacteria	Proteobacteria	Alphaproteobacteria	NA	NA	NA
otu4922	-1.02759	0.0103933	-0.867841	0.0120641	-0.159753	0.925204	Bacteria	Acidobacteriota	NA	NA	NA	NA
otu4942	2.03684	3e-08	1.41762	6.82e-05	0.61922	0.195167	Bacteria	Actinobacteriota	Thermoleophilia	Solirubrobacterales	Solirubrobacteraceae	Solirubrobacter
otu499	0.831796	0.0527178	0.669866	0.0936941	0.161929	0.908255	Bacteria	Actinobacteriota	Actinobacteria	Frankiales	Acidothermaceae	Acidothermus
otu5204	-0.990654	0.014659	-1.14478	0.000646525	0.154127	0.925204	Bacteria	Proteobacteria	Alphaproteobacteria	Rhizobiales	Xanthobacteraceae	NA
otu523	-1.66725	3.44e-06	-1.70243	5.89e-08	0.0351761	0.976303	Bacteria	Acidobacteriota	Holophagae	Subgroup 7	NA	NA
otu54	2.11878	1.54e-05	1.99654	1.26e-05	0.122233	0.93067	Bacteria	Firmicutes	Bacilli	Paenibacillales	Paenibacillaceae	NA
otu5401	-0.823958	0.14849	-1.11374	0.0169978	0.289779	0.873846	Bacteria	Actinobacteriota	Acidimicrobiia	NA	NA	NA
otu554	-1.48171	2.74e-06	-1.34225	4.11e-07	-0.139456	0.925204	Bacteria	Proteobacteria	Alphaproteobacteria	Rhizobiales	KF-JG30-B3	NA
otu56	1.87775	0.00356482	2.8649	3.41e-07	-0.987145	0.277239	Bacteria	Proteobacteria	Alphaproteobacteria	Sphingomonadales	Sphingomonadaceae	Sphingomonas
otu561	1.43146	0.00304976	1.63265	0.000112716	-0.201191	0.891118	Bacteria	Acidobacteriota	Acidobacteriae	Bryobacterales	Bryobacteraceae	Bryobacter
otu575	-0.695034	0.0118676	-0.629047	0.00909698	-0.0659875	0.946346	Bacteria	Acidobacteriota	Vicinamibacteria	Vicinamibacterales	NA	NA
otu601	-1.5615	5.91e-08	-1.63858	3.36e-11	0.0770822	0.946346	Bacteria	Gemmatimonadota	Gemmatimonadetes	Gemmatimonadales	Gemmatimonadaceae	NA
otu61	-1.43237	1.12e-15	-1.33994	9.1e-17	-0.0924349	0.917443	Bacteria	Gemmatimonadota	Gemmatimonadetes	Gemmatimonadales	Gemmatimonadaceae	NA
otu63	-0.550013	0.00169253	-0.635821	2.13e-05	0.0858083	0.905268	Bacteria	Proteobacteria	Alphaproteobacteria	Rhizobiales	Xanthobacteraceae	NA
otu630	-1.49436	3.69e-05	-1.27884	4.22e-05	-0.215519	0.888649	Bacteria	Verrucomicrobiota	Verrucomicrobiae	Chthoniobacterales	Chthoniobacteraceae	Candidatus Udaeobacter
otu649	-0.344267	0.482023	-1.14174	0.0014714	0.797478	0.143532	Bacteria	Actinobacteriota	Acidimicrobiia	NA	NA	NA
otu654	0.503069	0.393957	1.08307	0.0167054	-0.580006	0.449492	Bacteria	Bdellovibrionota	Oligoflexia	0319-6G20	NA	NA
otu657	1.18583	0.130312	1.26624	0.0744533	-0.0804067	0.968486	Bacteria	Proteobacteria	Gammaproteobacteria	Burkholderiales	Oxalobacteraceae	NA
otu6592	-0.769426	0.218014	-1.35223	0.00687879	0.582809	NA	Bacteria	Acidobacteriota	Vicinamibacteria	Vicinamibacterales	Vicinamibacteraceae	NA
otu662	0.894123	0.560553	3.59849	0.000616971	-2.70437	0.0178454	Bacteria	Bacteroidota	Bacteroidia	Chitinophagales	Chitinophagaceae	Niastella
otu6644	-2.09349	0.000732544	-1.73697	0.00135869	-0.356515	0.889195	Bacteria	Gemmatimonadota	Gemmatimonadetes	Gemmatimonadales	Gemmatimonadaceae	NA
otu667	2.21828	0.0882484	5.0968	4.05e-07	-2.87852	0.00165242	Bacteria	Verrucomicrobiota	Verrucomicrobiae	Chthoniobacterales	Chthoniobacteraceae	Chthoniobacter
otu676	0.883847	0.00670197	0.847289	0.00393925	0.0365582	0.968486	Bacteria	Actinobacteriota	Thermoleophilia	Solirubrobacterales	67-14	NA
otu6858	1.18878	0.212776	1.98161	0.00905426	-0.79283	0.577936	Bacteria	Verrucomicrobiota	Verrucomicrobiae	Chthoniobacterales	Chthoniobacteraceae	NA
otu70	-0.627777	0.00135498	-0.750604	7.82e-06	0.122827	0.858078	Bacteria	Actinobacteriota	Acidimicrobiia	NA	NA	NA
otu7125	-1.89382	0.00213924	-1.66681	0.001566	-0.22701	NA	Bacteria	Chloroflexi	TK10	NA	NA	NA
otu7136	3.15111	0.000148329	3.32954	1.51e-05	-0.17843	0.929255	Bacteria	Firmicutes	Bacilli	Bacillales	Bacillaceae	Bacillus
otu7199	3.09886	2.74e-06	3.14678	4.05e-07	-0.0479235	0.976303	Bacteria	Firmicutes	Bacilli	Bacillales	NA	NA
otu72	-1.14703	0.00087705	-0.720113	0.023073	-0.426918	0.515676	Bacteria	Gemmatimonadota	Gemmatimonadetes	Gemmatimonadales	Gemmatimonadaceae	NA
otu733	2.63573	0.0837853	4.46617	0.000339223	-1.83044	0.338716	NA	NA	NA	NA	NA	NA
otu76	2.61992	0.0794278	2.71863	0.0465737	-0.0987077	0.976303	Bacteria	Proteobacteria	Gammaproteobacteria	Burkholderiales	Oxalobacteraceae	NA
otu768	0.174323	0.8321	0.595139	0.324944	-0.420816	0.79999	Bacteria	Verrucomicrobiota	Verrucomicrobiae	Pedosphaerales	Pedosphaeraceae	NA
otu7767	-0.964121	0.0195859	-0.45457	0.227234	-0.509551	0.49034	Bacteria	Verrucomicrobiota	Verrucomicrobiae	Chthoniobacterales	Chthoniobacteraceae	Candidatus Udaeobacter
otu793	-1.02979	0.00782209	-0.367846	0.334807	-0.661948	0.245012	Bacteria	Planctomycetota	Phycisphaerae	Tepidisphaerales	WD2101 soil group	NA
otu8	0.744655	0.00122212	0.67007	0.00153511	0.0745854	0.925204	Bacteria	Actinobacteriota	Thermoleophilia	Gaiellales	Gaiellaceae	Gaiella
otu80	2.70655	1.08e-28	2.60082	1.24e-28	0.105729	0.925204	Bacteria	Firmicutes	Bacilli	Bacillales	Bacillaceae	Bacillus
otu8266	-1.34614	0.0437416	-2.31897	2.07e-05	0.972825	0.422589	Bacteria	Proteobacteria	Alphaproteobacteria	Micropepsales	Micropepsaceae	NA
otu85	-1.04244	0.00139455	-0.968645	0.000865705	-0.07379	0.947331	Bacteria	Proteobacteria	Alphaproteobacteria	Elsterales	NA	NA
otu857	1.03082	0.0215436	1.15002	0.00293331	-0.119199	0.925204	Bacteria	Actinobacteriota	Thermoleophilia	Gaiellales	NA	NA
otu867	-0.797729	0.093586	-0.71327	0.0888403	-0.0844592	0.959221	Bacteria	Chloroflexi	Ktedonobacteria	Ktedonobacterales	Ktedonobacteraceae	1921-2
otu87	-1.0526	0.000114602	-1.0443	1.28e-05	-0.00830013	0.990843	Bacteria	Myxococcota	Myxococcia	Myxococcales	Anaeromyxobacteraceae	Anaeromyxobacter
otu88	-0.515275	0.0925844	-0.921552	0.000141635	0.406278	0.442659	Bacteria	Proteobacteria	Alphaproteobacteria	Rhizobiales	Hyphomicrobiaceae	Pedomicrobium
otu887	-0.925416	0.127762	-0.842452	0.103889	-0.0829633	0.964149	Bacteria	Proteobacteria	Gammaproteobacteria	Burkholderiales	TRA3-20	NA
otu8990	-1.181	7.5e-05	-1.17595	3.56e-06	-0.00504152	0.992822	Bacteria	Proteobacteria	Gammaproteobacteria	Burkholderiales	Nitrosomonadaceae	Ellin6067
otu9	0.442229	0.0582684	0.289538	0.205061	0.152691	0.79999	Bacteria	Proteobacteria	Alphaproteobacteria	Rhizobiales	Xanthobacteraceae	Bradyrhizobium
otu907	1.67387	0.0872859	3.62404	1.71e-06	-1.95017	0.0157041	Bacteria	Bacteroidota	Bacteroidia	Sphingobacteriales	Sphingobacteriaceae	Mucilaginibacter
otu945	1.29871	3.44e-06	1.06305	5.16e-05	0.235657	0.734663	Bacteria	Actinobacteriota	Actinobacteria	Frankiales	Frankiaceae	Jatrophihabitans
otu97	0.177618	0.63671	0.168199	0.620349	0.00941917	0.990843	Bacteria	Proteobacteria	Gammaproteobacteria	Burkholderiales	Comamonadaceae	NA
otu9780	3.74083	4.68e-07	3.25469	4.06e-06	0.48614	0.772124	Bacteria	Firmicutes	Bacilli	Paenibacillales	Paenibacillaceae	Paenibacillus
otu98	-0.899647	2.87e-06	-0.740776	1.62e-05	-0.158871	0.79999	Bacteria	Proteobacteria	Alphaproteobacteria	NA	NA	NA
otu9907	1.16343	0.031606	1.69302	0.000111352	-0.529586	0.449492	Bacteria	Planctomycetota	Planctomycetes	Isosphaerales	Isosphaeraceae	NA
