# Supplementary material for: Fine scale sampling reveals early differentiation of rhizosphere microbiome from bulk soil in young Brachypodium plant roots
Source: ISME Commun. 2023 Jun 6;3:54. doi: 10.1038/s43705-023-00265-1 (PMC10244434; doi:10.1038/s43705-023-00265-1)
Supplement: Supplementary file 6 — Supplemental Table S6 [file 43705_2023_265_MOESM6_ESM.xlsx]

## Sheet: MAG_data
Table S6. Final Metagenome-assembled genomes- characteristics, taxonomy and differences in abundance
Bin_Name	Length	Contigs	N50	Completeness	Contamination	GTDB-tk Taxonomy	Base-vs-Bulk	Tip-vs-Bulk	Tip-vs-Base	16S rRNA	OTU match	%identity	SILVA-Taxonomy of matching OTU
EPT_Rhizo_2021_P_Base_concoct_22_sub	2795078	707	3961	64.09	3.93	d__Bacteria;p__Proteobacteria;c__Alphaproteobacteria;o__ATCC43930;f__Stellaceae;g__AP-15;s__AP-15 sp005888425	NC	NC	NC	0	NA
EPT_Rhizo_2021_T_Base_concoct_31	3452082	758	4726	65.39	2.33	d__Bacteria;p__Proteobacteria;c__Alphaproteobacteria;o__Caulobacterales;f__Caulobacteraceae;g__Phenylobacterium;s__	NC	NC	NC	0	NA
EPT_Rhizo_2021_E_Bulk_metabat_17_sub	2934302	436	7804	74.1	1.64	d__Bacteria;p__Proteobacteria;c__Alphaproteobacteria;o__Rhizobiales;f__Beijerinckiaceae;g__;s__	NC	NC	NC	0	NA
EPT_Rhizo_2021_T_Bulk_concoct_46	3196004	435	8933	86.81	1.97	d__Bacteria;p__Proteobacteria;c__Gammaproteobacteria;o__Xanthomonadales;f__Rhodanobacteraceae;g__;s__	NC	Decreased	NC	0	NA
EPT_Rhizo_2021_E_Base_metabat_19	4997481	299	23907	99.39	4.23	d__Bacteria;p__Proteobacteria;c__Gammaproteobacteria;o__Burkholderiales;f__Burkholderiaceae;g__Paucimonas;s__	NC	NC	NC	0	NA
EPT_Rhizo_2021_E_Base_maxbin_019	6643138	683	13418	97.8	2.67	d__Bacteria;p__Proteobacteria;c__Gammaproteobacteria;o__Burkholderiales;f__Burkholderiaceae;g__Paraburkholderia;s__Paraburkholderia graminis	NC	NC	NC	0	NA
EPT_Rhizo_2021_T_Base_concoct_2	5832842	645	10399	76.3	1.09	d__Bacteria;p__Proteobacteria;c__Gammaproteobacteria;o__Burkholderiales;f__Burkholderiaceae;g__Variovorax;s__Variovorax sp900106655	NC	NC	NC	1	otu1724	784/803 (98%)	d__Bacteria;p__Proteobacteria;c__Gammaproteobacteria;o__Burkholderiales;f__Comamonadaceae;g__;s__
EPT_Rhizo_2021_P_Tip_concoct_60	5230164	680	8717	89.45	3.47	d__Bacteria;p__Proteobacteria;c__Gammaproteobacteria;o__Burkholderiales;f__Burkholderiaceae;g__Rhizobacter;s__	NC	NC	NC	0	NA
EPT_Rhizo_2021_E_Tip_concoct_69	4593227	869	5814	80.18	0.86	d__Bacteria;p__Proteobacteria;c__Gammaproteobacteria;o__Burkholderiales;f__Burkholderiaceae;g__CAIMXF01;s__	NC	NC	NC	0	NA
EPT_Rhizo_2021_T_Bulk_metabat_21	10032441	663	21394	97.73	2.42	d__Bacteria;p__Myxococcota;c__Myxococcia;o__Myxococcales;f__Myxococcaceae;g__Hyalangium;s__	NC	Decreased	NC	1	otu38	1400/1400 (100%)	d__Bacteria;p__Myxococcota;c__Myxococcia;o__Myxococcales;f__Myxococcaceae;g__;s__
EPT_Rhizo_2021_E_Bulk_concoct_43	3769154	739	5630	74.48	1.87	d__Bacteria;p__Myxococcota;c__Myxococcia;o__Myxococcales;f__40CM-4-68-19;g__40CM-4-68-19;s__40CM-4-68-19 sp005879805	Decreased	Decreased	NC	0	NA
EPT_Rhizo_2021_P_Bulk_metabat_37	2684470	534	5758	75.01	8.51	d__Bacteria;p__Gemmatimonadota;c__Gemmatimonadetes;o__Gemmatimonadales;f__Gemmatimonadaceae;g__UBA4720;s__	Decreased	Decreased	NC	0	NA
EPT_Rhizo_2021_E_Bulk_metabat_38	2780917	540	5459	78.55	3	d__Bacteria;p__Elusimicrobiota;c__Elusimicrobia;o__UBA1565;f__UBA9628;g__PALSA-1176;s__	NC	NC	NC	1	otu309	1399/1400 (99%)	d__Bacteria;p__Elusimicrobiota;c__Elusimicrobia;o__Lineage IV;f__;g__;s__
EPT_Rhizo_2021_T_Tip_concoct_1	5514950	1031	5848	80.85	5.68	d__Bacteria;p__Acidobacteriota;c__Thermoanaerobaculia;o__UBA5704;f__UBA5704;g__;s__	NC	NC	NC	0	NA
EPT_Rhizo_2021_P_Tip_maxbin_027	3306511	424	9698	86.42	4.74	d__Bacteria;p__Acidobacteriota;c__Acidobacteriae;o__Acidobacteriales;f__Acidobacteriaceae;g__Edaphobacter;s__	NC	Increased	Increased	0	NA
EPT_Rhizo_2021_P_Tip_concoct_53_sub	4258705	616	8010	83.33	4.91	d__Bacteria;p__Acidobacteriota;c__Acidobacteriae;o__Acidobacteriales;f__Acidobacteriaceae;g__Edaphobacter;s__	NC	NC	NC	1	otu128	1400/1400 (100%)	d__Bacteria;p__Acidobacteriota;c__Acidobacteriae;o__Acidobacteriales;f__Acidobacteriaceae (Subgroup 1);g__Edaphobacter;s__
EPT_Rhizo_2021_T_Base_maxbin_008	5079878	1209	4243	71.59	3.96	d__Bacteria;p__Chloroflexota;c__UBA5177;o__;f__;g__;s__	NC	NC	NC	0	NA
EPT_Rhizo_2021_E_Tip_metabat_16	2130194	494	4299	61.64	5.91	d__Bacteria;p__Actinobacteriota;c__UBA4738;o__UBA4738;f__HRBIN12;g__AC-51;s__	NC	NC	NC	0	NA
EPT_Rhizo_2021_E_Tip_maxbin_024_sub	4378693	985	4573	72.76	5.45	d__Bacteria;p__Chloroflexota;c__UBA6077;o__UBA6077;f__CF-72;g__CF-72;s__	NC	NC	NC	0	NA
EPT_Rhizo_2021_E_Base_metabat_22	4489769	450	13303	82.38	2.7	d__Bacteria;p__Actinobacteriota;c__UBA4738;o__;f__;g__;s__	NC	NC	NC	1	otu6188	1399/1400 (99%)	d__Bacteria;p__Actinobacteriota;c__Actinobacteria;o__0319-7L14;f__;g__;s__
EPT_Rhizo_2021_E_Tip_metabat_3	4568138	221	35022	98.7	0.52	d__Bacteria;p__Actinobacteriota;c__Actinomycetia;o__Propionibacteriales;f__Nocardioidaceae;g__Nocardioides;s__	Increased	NC	NC	0	NA
EPT_Rhizo_2021_P_Base_metabat_12	5224990	499	14064	94.46	3.8	d__Bacteria;p__Actinobacteriota;c__Actinomycetia;o__Mycobacteriales;f__Mycobacteriaceae;g__Mycobacterium;s__	NC	NC	NC	0	NA
EPT_Rhizo_2021_P_Tip_concoct_6_sub	5071901	874	6721	89.42	7.8	d__Bacteria;p__Actinobacteriota;c__Actinomycetia;o__Mycobacteriales;f__Mycobacteriaceae;g__Mycobacterium;s__	NC	Increased	NC	0	NA
EPT_Rhizo_2021_P_Tip_maxbin_042	7284877	656	18542	92.1	3.52	d__Bacteria;p__Actinobacteriota;c__Actinomycetia;o__Mycobacteriales;f__Mycobacteriaceae;g__Mycobacterium;s__	NC	Increased	NC	0	NA
EPT_Rhizo_2021_P_Tip_metabat_2_sub	3320893	288	17193	92.92	3.45	d__Bacteria;p__Actinobacteriota;c__Thermoleophilia;o__Gaiellales;f__Gaiellaceae;g__AC-21;s__AC-21 sp005883995	NC	Increased	NC	0	NA
EPT_Rhizo_2021_P_Tip_maxbin_001	3162140	290	15248	97.05	4.16	d__Bacteria;p__Actinobacteriota;c__Thermoleophilia;o__Gaiellales;f__Gaiellaceae;g__;s__	NC	NC	NC	0	NA
EPT_Rhizo_2021_E_Tip_maxbin_005_sub	2315904	207	18442	71.34	0.28	d__Bacteria;p__Actinobacteriota;c__Thermoleophilia;o__Solirubrobacterales;f__Solirubrobacteraceae;g__Palsa-465;s__Palsa-465 sp005883415	NC	NC	NC	0	NA
EPT_Rhizo_2021_P_Tip_metabat_24_sub	2296025	237	12804	70.26	4.17	d__Bacteria;p__Actinobacteriota;c__Thermoleophilia;o__Solirubrobacterales;f__70-9;g__VAYN01;s__	NC	NC	NC	0	NA
EPT_Rhizo_2021_T_Tip_concoct_36	2401489	365	7858	79.59	0.75	d__Bacteria;p__Actinobacteriota;c__Thermoleophilia;o__Solirubrobacterales;f__70-9;g__VAYN01;s__	NC	NC	NC	0	NA
EPT_Rhizo_2021_P_Tip_maxbin_026	2580852	367	9048	82.9	8.81	d__Bacteria;p__Actinobacteriota;c__Thermoleophilia;o__Solirubrobacterales;f__70-9;g__VAYN01;s__	NC	NC	NC	1	otu203	779/800 (97%)	d__Bacteria;p__Actinobacteriota;c__Thermoleophilia;o__Solirubrobacterales;f__67-14;g__;s__
Present in good bins but absent from tree
EPT_Rhizo_2021_E_Bulk_metabat_50_sub	3216448	451	8858	78.53	1.71	d__Bacteria;p__Acidobacteriota;c__Acidobacteriae;o__Acidobacteriales;f__Koribacteraceae;g__Gp1-AA142;s__Gp1-AA142 sp003224855	NC	NC	NC	0
EPT_Rhizo_2021_T_Base_maxbin_033_sub	4136536	498	10737	89.07	4.92	d__Bacteria;p__Proteobacteria;c__Alphaproteobacteria;o__Sphingomonadales;f__Sphingomonadaceae;g__Sphingomonas_I;s__	Increased	NC	NC	0
