# Supplementary material for: Fine scale sampling reveals early differentiation of rhizosphere microbiome from bulk soil in young Brachypodium plant roots
Source: ISME Commun. 2023 Jun 6;3:54. doi: 10.1038/s43705-023-00265-1 (PMC10244434; doi:10.1038/s43705-023-00265-1)
Supplement: Supplementary file 7 — Supplemental Table S7 [file 43705_2023_265_MOESM7_ESM.xlsx]

## Sheet: DA_KO_genes
Table S7.Differentially abundant KO genes and their descriptions
No.	KO identifier	Comparison	LFC	padj	Gene_name	Gene_description	Classification	KEGG Pathway/Brite Heirarchy	Pathway name (shown in Fig. 4)
1	K18476	Bulk vs. Tip	-1.04394	0.0178	tetR	TetR/AcrR family transcriptional regulator, tetracycline repressor protein	transcription factors	Protein families: genetic information processing	Genetic information processing
2	K03313	Bulk vs. Tip	-0.75584	0.0796	nhaA	Na+:H+ antiporter, NhaA family	transporters	Protein families: signalling and cellular processes	Signaling and cellular processes
3	K07161	Bulk vs. Tip	-0.652663	0.0474	K07161	uncharacterized protein		Uncharacterized	Poorly characterized
4	K11939	Bulk vs. Tip	-0.996831	0.0494	rhtA	inner membrane transporter RhtA	transporters	Protein families: signalling and cellular processes	Signaling and cellular processes
5	K00635	Bulk vs. Tip	-0.567534	0.0158	tgs, wax-dgat	diacylglycerol O-acyltransferase / wax synthase [EC:2.3.1.20 2.3.1.75]	Glycerolipid metabolism	Lipid metabolism	Lipid metabolism
6	K09684	Bulk vs. Tip	-0.783073	0.0945	pucR	PucR family transcriptional regulator, purine catabolism regulatory protein	transcription factors	Protein families: genetic information processing	Genetic information processing
7	K23779	Bulk vs. Tip	-0.922573	0.0885	sutR	XRE family transcriptional regulator, regulator of sulfur utilization	transcription factors	Protein families: genetic information processing	Genetic information processing
8	K14166	Bulk vs. Tip	-1.04945	0.0353	ycnJ	copper transport protein	transporters	Protein families: signalling and cellular processes	Signaling and cellular processes
9	K00249	Bulk vs. Tip	-0.450873	0.0497	ACADM, acd	acyl-CoA dehydrogenase [EC:1.3.8.7]	Fatty acid degradation	Lipid metabolism	Lipid metabolism
10	K07182	Bulk vs. Tip	-0.874211	0.0945	K07182	CBS domain-containing protein	signalling proteins	Unclassified:signalling and cellular processes	Signaling and cellular processes
11	K23139	Bulk vs. Tip	-0.994387	0.0474	CYP110	cytochrome P450 family 110 [EC:1.14.-.-]	Cytochrome P450	Protein families: metabolism	Metabolism: Unclassified
12	K22894	Bulk vs. Tip	-0.826762	0.000838	embR	SARP family transcriptional regulator, regulator of embCAB operon	transcription factors	Protein families: genetic information processing	Genetic information processing
13	K07034	Bulk vs. Tip	-0.609246	0.0976	K07034	uncharacterized protein		Uncharacterized	Poorly characterized
14	K19689	Bulk vs. Tip	-0.584864	0.0415	ampS, pepS, ampT	aminopeptidase [EC:3.4.11.-]	Peptidases and inhibitors	Protein families: metabolism	Metabolism: Unclassified
15	K02067	Bulk vs. Tip	-0.611098	0.0164	mlaD, linM	phospholipid/cholesterol/gamma-HCH transport system substrate-binding protein	ABC transporters	Membrane transport	Signaling and cellular processes
16	K07503	Bulk vs. Tip	-0.910973	0.0976	nucS	endonuclease [EC:3.1.-.-]	enzymes	Unclassified:metabolism	Metabolism: Unclassified
17	K09927	Bulk vs. Tip	-0.595572	0.0945	K09927	uncharacterized protein		Uncharacterized	Poorly characterized
18	K07030	Bulk vs. Tip	-0.657393	0.0945	fakA	fatty acid kinase [EC:2.7.2.18]	enzymes	Unclassified:metabolism	Metabolism: Unclassified
19	K03889	Bulk vs. Tip	-0.964787	0.0945	qcrC	ubiquinol-cytochrome c reductase cytochrome c subunit	Oxidative phosphorylation	Energy metabolism	Energy metabolism
20	K06048	Bulk vs. Tip	-0.607258	0.0415	gshA, ybdK	glutamate---cysteine ligase / carboxylate-amine ligase [EC:6.3.2.2 6.3.-.-]	Glutathione metabolism	Metabolism of other amino acids	Metabolism: Unclassified
21	K04757	Bulk vs. Tip	-0.485011	0.0995	rsbW	serine/threonine-protein kinase RsbW [EC:2.7.11.1]	Protein kinases	Protein families:Metabolism	Metabolism: Unclassified
22	K08166	Bulk vs. Tip	-0.627943	0.0736	mmr	MFS transporter, DHA2 family, methylenomycin A resistance protein	transporters	Protein families: signalling and cellular processes	Signaling and cellular processes
23	K01005	Bulk vs. Tip	-0.757688	0.00529	tagT_U_V	polyisoprenyl-teichoic acid--peptidoglycan teichoic acid transferase [EC:2.7.8.-]	Enzymes	Unclassified: metabolism	Metabolism: Unclassified
24	K03090	Bulk vs. Tip	-0.847011	0.0353	sigB	RNA polymerase sigma-B factor	Transcription machinery	Protein families: genetic information processing	Genetic information processing
25	K21471	Bulk vs. Tip	-1.07424	0.0325	cwlO	peptidoglycan DL-endopeptidase CwlO [EC:3.4.-.-]	Peptidases and inhibitors	Protein families: metabolism	Metabolism: Unclassified
26	K00540	Bulk vs. Tip	-0.477961	0.0995	fqr	F420H(2)-dependent quinone reductase [EC:1.1.98.-]	Enzymes	Unclassified:metabolism	Metabolism: Unclassified
27	K06994	Bulk vs. Tip	-0.774225	0.000709	K06994	putative drug exporter of the RND superfamily		Uncharacterized	Poorly characterized
28	K12132	Bulk vs. Base	0.621976	0.000544	prkC, stkP	eukaryotic-like serine/threonine-protein kinase [EC:2.7.11.1]	Protein Kinase	Protein families: metabolism	Metabolism: Unclassified
29	K02004	Bulk vs. Base, Bulk vs. Tip	0.7890565, 0.6551521	3.45E-06, 2.16E-04	ABC.CD.P	putative ABC transport system permease protein	transporters	Protein families: signalling and cellular processes	Signaling and cellular processes
30	K02277	Bulk vs. Tip	0.962591	0.0976	coxD, ctaF	cytochrome c oxidase subunit IV [EC:7.1.1.9]	Oxidative phosphorylation	Energy metabolism	Energy metabolism
31	K07263	Bulk vs. Tip	0.505687	0.0995	pqqL	zinc protease [EC:3.4.24.-]	Peptidases and inhibitors	Protein families: metabolism	Metabolism: Unclassified
32	K02005	Bulk vs. Tip	0.775496	0.0402	ABC.CD.TX	HlyD family secretion protein	Structural proteins	Unclassified:signalling and cellular processes	Signaling and cellular processes
33	K20523	Bulk vs. Tip	0.828876	0.0945	SH3YL1	SH3 domain-containing YSC84-like protein 1	Membrane trafficking	Protein families: genetic information processing	Genetic information processing
34	K06985	Bulk vs. Tip	0.661316	0.0976	K06985	aspartyl protease family protein	Cell growth and death	Cellular processes	Signaling and cellular processes
35	K07091	Bulk vs. Tip	1.16461	0.0494	lptF	lipopolysaccharide export system permease protein	ABC transporters	Membrane transport	Signaling and cellular processes
36	K11189	Bulk vs. Tip	1.00896	0.0796	K11189	Phosphocarrier protein	Phosphotransferase system	Membrane transport	Signaling and cellular processes
37	K03286	Bulk vs. Tip	1.02151	0.0402	TC.OOP	OmpA-OmpF porin, OOP family	transporters	Protein families: signalling and cellular processes	Signaling and cellular processes
38	K06023	Bulk vs. Tip	0.981722	0.0494	hprK, ptsK	HPr kinase/phosphorylase [EC:2.7.11.- 2.7.4.-]		Unclassified:metabolism	Metabolism: Unclassified
39	K03744	Bulk vs. Tip	0.620614	0.0945	lemA	LemA protein		Uncharacterized	Poorly characterized
40	K03926	Bulk vs. Tip	0.944616	0.0717	cutA	periplasmic divalent cation tolerance protein	Others	Unclassified:signaling and cellular processes	Signaling and cellular processes
41	K04065	Bulk vs. Tip	0.575654	0.0415	osmY	hyperosmotically inducible periplasmic protein		Uncharacterized	Poorly characterized
42	K03559	Bulk vs. Tip	0.755639	0.00149	exbD	biopolymer transport protein ExbD	transporters	Protein families: signalling and cellular processes	Signaling and cellular processes
43	K03561	Bulk vs. Tip	0.666346	0.0325	exbB	biopolymer transport protein ExbB	transporters	Protein families: signalling and cellular processes	Signaling and cellular processes
44	K03832	Bulk vs. Tip	0.923121	9.52e-08	tonB	periplasmic protein TonB	transporters	Protein families: signalling and cellular processes	Signaling and cellular processes
45	K03495	Bulk vs. Tip	0.845333	0.0363	gidA, mnmG, MTO1	tRNA uridine 5-carboxymethylaminomethyl modification enzyme	Transfer RNA biogenesis	Protein families: genetic information processing	Genetic information processing
46	K01991	Bulk vs. Tip	0.889976	0.00228	wza, gfcE	polysaccharide biosynthesis/export protein	Two component system	Signal transduction	Signaling and cellular processes
47	K03650	Bulk vs. Tip	0.791514	0.0921	mnmE, trmE, MSS1	tRNA modification GTPase [EC:3.6.-.-]	Transfer RNA biogenesis	Protein families: genetic information processing	Genetic information processing
48	K03628	Bulk vs. Tip	0.536763	0.0976	rho	transcription termination factor Rho	RNA degradation/folding, sorting and degradation	Genetic Information processing	Genetic information processing
49	K10778	Bulk vs. Tip	0.847093	0.0858	ada	AraC family transcriptional regulator, regulatory protein of adaptative response / methylated-DNA-[protein]-cysteine	transcription factors	Protein families: genetic information processing	Genetic information processing
50	K00184	Bulk vs. Tip	1.06285	0.00529	dmsB	dimethyl sulfoxide reductase iron-sulfur subunit	Sulfur metabolism	Energy metabolism	Energy metabolism
51	K00185	Bulk vs. Tip	1.02166	0.0402	dmsC	dimethyl sulfoxide reductase membrane subunit	Sulfur metabolism	Energy metabolism	Energy metabolism
52	K06969	Bulk vs. Tip	0.98525	0.0976	rlmI	23S rRNA (cytosine1962-C5)-methyltransferase [EC:2.1.1.191]	Ribosome biogenesis	Protein families: genetic information processing	Genetic information processing
53	K09800	Bulk vs. Tip	0.862462	0.0402	tamB	translocation and assembly module TamB	transporters	Protein families: signalling and cellular processes	Signaling and cellular processes
54	K00703	Bulk vs. Tip	0.857587	0.0885	glgA	starch synthase [EC:2.4.1.21]	Starch and sucrose metabolism	Carbohydrate metabolism	Carbohydrate metabolism
55	K03092	Bulk vs. Tip	0.633995	0.0502	rpoN	RNA polymerase sigma-54 factor	Two component system	Signal transduction	Signaling and cellular processes
